# Supplementary material for: Evaluating urban environmental and ecological landscape characteristics as a function of land-sharing-sparing, urbanity and scale
Source: PLoS One. 2019 Jul 25;14(7):e0215796. doi: 10.1371/journal.pone.0215796 (PMC6657829; doi:10.1371/journal.pone.0215796)
Supplement: S1 Dataset — (CSV) [file pone.0215796.s005.csv]

GRID_ID	Mean_Temp	NO2	Pop	Rd_Length	Income_dep	Pop_300	All_rds	Major_Rd_Density	Minor_Rd_Density	LPI	Meff1	TCA1	SHDI1	Land_Cover	vNDVI	Brownfield_MPA	Domestic_MPA	InstitutionalandOtherPrivate_MPA	PeriUrban_MPA	Public_MPA	UrbanFabric_MPA	DOMESTIC_BUILT	PUBLIC_BUILT	URBAN_FABRIC_BUILT	INSTITUTIONAL_AND_OTHER_PRIVATE_BUILT	BROWNFIELD_BUILT	PERI_URBAN_BUILT	DOMESTIC_LOW_VEGETATION	PUBLIC_LOW_VEGETATION	URBAN_FABRIC_LOW_VEGETATION	INSTITUTIONAL_AND_OTHER_PRIVATE_LOW_VEGETATION	BROWNFIELD_LOW_VEGETATION	PERI_URBAN_LOW_VEGETATION	DOMESTIC_FIELD_LAYER_VEGETATION	PUBLIC_FIELD_LAYER_VEGETATION	URBAN_FABRIC_FIELD_LAYER_VEGETATION	INSTITUTIONAL_AND_OTHER_PRIVATE_FIELD_LAYER_VEGETA	BROWNFIELD_FIELD_LAYER_VEGETATION	PERI_URBAN_FIELD_LAYER_VEGETATION	DOMESTIC_TREE_CANOPY	PUBLIC_TREE_CANOPY	URBAN_FABRIC_TREE_CANOPY	INSTITUTIONAL_AND_OTHER_PRIVATE_TREE_CANOPY	BROWNFIELD_TREE_CANOPY	PERI_URBAN_TREE_CANOPY	DOMESTIC_WATER	PUBLIC_WATER	URBAN_FABRIC_WATER	INSTITUTIONAL_AND_OTHER_PRIVATE_WATER
AA-10	30.061446	27.933068	4013	15179.52668	0.069167	1345	15179.52668	6.625523358	23.73353	12.942122	1395.050643	6156	0.233660565	22392	0.464265	1829.879028	64.6875	199.834125	0	55.455275	8565.383901	0.9558	1.0674	91.5228	0.234	1.9242	0	0.054	0.0576	0.0126	0.0054	0	0	0.0234	0.207	0.621	0.1116	0.0342	0	0.117	0.387	0.9738	0.1674	0.1854	0	0	0.1602	1.3626	0
AA-11	28.60365	28.661006	4618	10328.01583	0.050181	2401	10328.01583	4.415012798	16.24101887	10.608565	2692.317205	26982	0.507999734	59895	0.573479	3961.1943	53.555276	519.063154	0	89.210263	54543.12188	0.2592	1.638	80.6256	4.6368	0.7866	0	0.0378	0.0882	0.099	0.3312	0	0	0.0036	0.7326	1.6974	0.8226	0.0018	0	0.0108	1.3338	2.7972	1.5588	0	0	0.0072	0.2952	2.0268	0.1224
AA-12	29.820325	26.550445	2664	8238.566355	0.20176	2433	8238.566355	5.552022436	10.92511027	15.388046	4060.111151	43767	0.689093337	100890	0.503423	1582.5	134.767393	727.993925	0	401.302918	1476.093793	5.625	4.8438	58.41	9.4248	1.5642	0	1.2078	0.8118	0.099	0.3888	0	0	0.1602	2.6388	2.0016	1.0386	0.0126	0	0.8694	4.7358	3.1266	2.7072	0.261	0	0	0	0	0
AA-13	29.509462	23.177005	1386	4453.488548	0.185073	1147	4453.488548	0.186413126	8.72056397	14.490719	5224.850257	57636	0.754821461	115398	0.603396	0	732.944258	1054.223016	0	2594.636795	6280.376222	1.0206	2.358	50.364	23.1876	0	0	0.9774	0.2394	0.0216	0.8352	0	0	0.189	1.4454	1.6776	5.3496	0	0	0.3258	2.2302	2.1024	7.8444	0	0	0	0	0	0.009
AA-14	30.252461	20.411276	5544	9307.802548	0.273055	4335	9307.802548	0	18.6156051	47.976003	37107.6934	101340	0.902872476	142515	0.664052	29.504051	259.926282	2700.018259	0	942.449475	2941.548701	10.7172	1.5768	56.2932	3.1104	0	0	1.7928	2.5164	0.1242	3.1878	0	0	0.7722	5.832	2.0034	1.2564	0	0	1.629	6.9228	1.6092	0.5814	0	0	0	0	0	0
AA-15	30.45258	18.840695	4880	8994.261638	0.281942	2923	8994.261638	0	17.98852328	31.989483	25136.00371	79146	0.865887747	133497	0.634903	504.43113	190.815867	1832.65137	0	1819.672239	724.532006	14.3118	6.426	48.8772	2.5092	0.9594	0	7.9848	4.9878	0.063	0.018	0	0	2.3508	3.213	1.2384	0.4734	0	0	2.3778	3.0438	0.711	0.2898	0.0558	0	0	0.0144	0	0.0234
AA-16	29.054864	18.148814	3420	7466.665108	0.233285	1856	7466.665108	1.611024114	13.3223061	31.095785	36583.59931	144765	1.17934754	234900	0.635719	175.5	1821.514839	3433.355633	0	920.130793	318.281977	18.63	0.27	33.1146	1.3518	0	0	14.733	3.0546	0.0702	0.5652	0.0072	0	3.3264	2.5236	2.457	0.5814	0.036	0	8.6346	6.0696	3.5424	0.9306	0.027	0	0	0	0	0
AA-17	29.213176	18.172718	4278	9038.766106	0.190544	3357	9038.766106	0	18.07753221	28.541649	35416.72756	111699	1.130407779	211554	0.627481	0	751.185823	905.77384	0	492.213256	421.303953	14.3496	0.8712	41.5062	1.1952	0	0	10.3896	2.1654	0.0504	0.9216	0	0	5.4738	1.4994	2.4048	0.5472	0	0	11.133	2.2608	4.8186	0.5904	0	0	0	0	0	0
AA-18	28.600575	18.629034	3549	6980.495104	0.069458	1270	6980.495104	0	13.96099021	29.909054	33083.59478	92889	1.055752626	200889	0.621673	2564.256786	557.312543	578.407794	0	153.275581	499.815661	11.2698	0.4626	43.164	4.1868	0.7884	0	6.3846	0.225	0.0486	0.0954	0	0	4.2912	0.8946	3.8376	0.5562	0.0666	0	12.807	2.3112	6.5142	1.8522	0.1746	0	0	0	0	0
AA-19	27.518078	18.703295	2897	7015.217016	0.057893	1728	7015.217016	0	14.03043403	50.210914	95220.83373	146178	1.238012474	270963	0.65115	9	1786.328494	981	0	405.269988	416.56838	12.0294	2.5254	31.4964	0.0108	0.0018	0	12.0852	0.7632	0.0828	0	0	0	4.6386	1.6254	5.0292	0.0522	0	0	16.3656	3.5568	9.387	0.1332	0	0	0.1116	0.0324	0.0018	0
AA-20	28.477034	18.830052	3201	8298.043218	0.058953	2739	8298.043218	1.835612276	14.76047416	62.89744	89976.03546	136800	1.148203584	220788	0.647437	1884.3759	363.623826	376.251705	0	941.156322	701.305515	11.0502	0.6084	41.8896	1.3086	0.9792	0	6.5628	4.5666	0.126	0.018	0.0108	0	2.3688	5.2416	2.9772	0.4248	0.2466	0	8.8704	6.6438	4.671	0.729	0.6318	0	0	0	0	0
AA-21	25.625008	19.858246	268	2188.983777	0.05382	268	2188.983778	0.81443832	3.563529236	96.59131	380410.6735	353664	1.370271723	407664	0.740341	1491.316962	1096.537594	91.431762	599.104816	3396.915958	939.25221	1.3014	1.1934	13.3704	0.0954	2.6712	0	3.5784	16.3134	0.1062	0.0018	0.0306	0	1.1394	15.939	2.1492	0.315	0.2394	0.1224	4.7502	31.0248	3.2724	0.5742	0.9414	0	0.0036	0.963	0.0756	0
AA-3	27.098372	17.930128	1981	5350.464184	0.33372	1622	5350.464183	1.27835117	9.422577196	69.193082	167034.0755	249165	1.362131197	336168	0.689977	0	987.585151	1672.5	0	1767.346624	297.447721	8.5716	1.0872	22.293	0.9414	0	0	10.6704	11.556	0.5184	0.1674	0	0	1.6632	10.7082	3.3678	1.9026	0	0	4.3056	19.4904	1.944	1.0026	0	0	0	0	0	0
AA-4	26.910619	17.322986	1984	4489.940098	0.297238	1329	4489.940098	0	8.979880196	77.036935	196364.2791	248031	1.390808262	325305	0.693804	0	1711.403665	93.375	0	1709.412831	527.389064	6.5232	0.6516	27.9324	0	0	0	12.7494	6.6078	0.5976	0	0	0	1.2492	6.4386	4.8024	0.0612	0	0	4.5918	24.048	1.5444	0.0882	0	0	0.0378	0.2196	1.7856	0
AA-5	28.704266	18.119883	2238	7301.577109	0.300131	1921	7301.577109	0	14.60315422	36.918563	30490.40084	118080	1.06061233	190197	0.654182	300.6	385.534459	1322.904938	0	1462.225721	659.597268	9.8784	0.5976	39.0654	12.3624	0.2358	0	5.3352	2.871	0.1296	0.9648	0.0018	0	1.5102	2.4246	1.9152	4.4262	0.0288	0	5.5782	5.22	2.1726	5.1624	0.0342	0	0	0	0	0
AA-6	28.634257	19.042598	2574	5387.749304	0.297805	2311	5387.749304	0	10.77549861	81.182461	171698.7219	194463	1.260634574	259848	0.678518	0	729.225845	1547.128795	0	1731.745096	560.584981	12.8826	0.9666	29.3706	5.0076	0	0	9.1134	1.7478	0.4968	5.8032	0	0	1.1862	4.0446	3.3228	4.8726	0	0	3.4272	11.835	2.7954	3.204	0	0	0	0.0738	0.0396	0
AA-7	29.344292	19.980805	4110	7597.07302	0.340419	3091	7597.073021	1.759199858	13.43494618	60.016383	74204.93693	130068	1.101049066	197766	0.658361	2411.8458	590.48701	1633.320562	0	929.238851	922.474482	12.9564	0.945	44.8272	1.6038	0.2286	0	5.7402	6.813	0.7794	0.0342	0.1098	0	1.2996	4.0698	5.4954	0.3528	0.0882	0	3.807	5.7114	4.3794	0.6282	0.0576	0	0	0	0	0
AA-8	29.819973	21.66659	392	3837.52532	0.25462	0	3837.525319	1.664627088	6.01042355	89.369361	153980.5725	157932	1.135146505	192519	0.698867	94.51542	213.574779	89.660377	3559.862475	1051.913096	2849.657329	2.1258	3.0762	54.6426	1.521	0.0486	0.0018	0.6732	11.3508	0.1674	0.171	0.0288	0.3294	0.2196	10.8864	1.386	0.1548	0.027	2.1006	0.1908	8.4312	0.3906	0.0522	0.0576	0.171	0	0.1926	1.2816	0.0018
AA-9	28.588357	24.524558	1602	7341.78888	0.094581	1259	7341.788881	1.592328986	13.09124878	44.700927	38202.08947	115128	0.95016977	160245	0.679838	18	319.916856	285.340553	1009.98324	676.861541	6543.76983	1.2708	1.5606	63.9774	1.3338	0	0.0108	0.5166	0.9882	0.4896	0.0414	0	0.0576	0.1908	3.618	3.8214	0.2088	0	0.927	0.306	16.0578	2.1294	0.3276	0	0.027	0.0072	0.234	1.6578	0.0558
AB-10	29.947234	24.421598	1958	9038.106362	0.387279	1581	9038.106362	1.405353634	16.67085909	22.15263	12963.13646	80694	0.982230506	148005	0.559799	120.475667	391.355852	208.990093	0	454.768652	822.589696	11.5218	5.7132	50.2614	1.413	1.6452	0	3.8394	4.5486	0.6354	0.0288	0	0	0.549	5.9562	3.3588	0.3078	0.0306	0	1.4094	3.7404	2.3112	0.3168	0.0396	0	0.0396	0.3708	1.8828	0
AB-11	29.742062	26.055885	2953	7044.605872	0.157607	120	7044.605872	2.599646106	11.48956564	25.222578	12180.60809	55170	0.794411258	104121	0.596616	3907.912972	134.607435	1204.022689	0	148.240941	4820.412289	3.3012	4.0392	67.3146	0.8856	3.6864	0	0.3942	3.546	0.2574	0.468	0.1458	0	0.1026	2.4012	2.403	0.2124	0.8712	0	0.2682	1.4976	2.0358	0.1098	0	0	0.0252	0.6876	5.2632	0
AB-12	30.145023	26.170566	509	9259.740177	0.285444	509	9259.740177	3.76922974	14.75025061	22.282986	10440.57969	59409	0.752588151	103680	0.60245	1053	238.831947	2302.399667	0	382.445979	10622.56614	2.2626	5.8176	69.6096	1.7136	0.1188	0	0.738	1.2618	0.2448	0.3978	0.0072	0	0.09	3.7296	3.6216	0.396	0.0414	0	0.2268	5.9634	2.1798	0.2592	0.0432	0	0	0.3006	1.1664	0
AB-13	30.44769	23.956059	4095	10208.92008	0.270165	3938	10208.92008	4.311610102	16.10623005	37.189481	18575.94034	60003	0.827356656	123543	0.571599	1098	160.262142	283.088031	0	380.55931	1760.433515	12.9204	1.6074	58.2066	1.4454	1.0674	0	4.2156	3.4056	0.4338	0.1818	0	0	0.414	2.9232	2.9106	0.3816	0.009	0	2.2464	3.7764	3.3264	0.2124	0.2412	0	0	0	0	0
AB-14	29.008824	21.601255	4991	5386.27895	0.122773	5018	5386.27895	1.642495794	9.130062106	40.908789	29053.13419	72171	0.859591236	135477	0.614775	3323.582658	269.681768	512.138127	0	368.042739	2308.331769	3.9618	2.5866	55.8828	8.0784	2.4012	0	2.1564	1.1934	0.1188	0.837	0.1098	0	0.7128	3.5244	3.7098	1.4688	0.7038	0	2.0916	4.4226	4.2156	0.9666	0.7794	0	0	0	0	0
AB-15	29.456996	19.737408	3337	7955.690272	0.161782	2375	7955.690271	1.615691284	14.29568926	27.607508	30848.3072	110448	1.055688632	189405	0.64421	0	302.547759	1196.803934	0	516.567495	1136.640997	7.7238	1.1556	50.454	3.0258	0	0	3.0654	4.2426	0.099	0.9162	0	0	1.8252	4.2156	3.9204	1.2546	0	0	5.4108	6.5376	4.8168	1.2654	0	0	0	0	0	0
AB-16	28.18844	18.567454	2998	4077.145501	0.159856	3259	4077.1455	2.480078966	5.674212034	94.888473	290373.2099	263979	1.431330816	322389	0.702847	2187	104.597447	2529.742049	0	5268.373933	1304.353843	2.1636	5.2902	22.824	5.589	0.0018	0	0.2844	11.7882	0.0702	0.8352	0.0738	0	0.2304	10.341	1.6398	1.7676	0.1962	0	1.1808	20.4498	4.0842	5.8662	0.1656	0	0	5.0886	0.2268	0.0324
AB-17	29.016356	18.375604	5300	7675.554683	0.088104	4536	7675.554683	0.247172824	15.10393654	28.395486	27933.55641	113292	1.093803712	209727	0.636193	0	812.531509	2712.733017	0	267.996746	636.56555	12.6738	0.7362	42.2838	2.5308	0	0	6.687	0.4554	0.0396	1.7082	0	0	4.0806	0.99	3.2454	0.621	0	0	12.8268	3.888	6.453	0.6192	0	0	0.0018	0.0504	0.0378	0
AB-18	28.456896	18.218293	4216	8428.282877	0.091836	1378	8428.282877	0	16.85656575	44.662162	45076.29476	115695	1.12627401	213120	0.630513	0	3475.718391	1168.032572	0	87.990467	255.241575	20.1834	0.0684	36.4284	0.9666	0	0	13.5486	0.0018	0.0252	0.0162	0	0	4.4514	0.0666	2.2158	0.6066	0	0	15.8346	0.3402	3.861	0.99	0	0	0.1188	0.1764	0.0144	0
AB-19	28.335721	18.205385	2484	5366.471525	0.182475	1460	5366.471525	0	10.73294305	76.939058	196070.4264	239886	1.384377024	324900	0.694047	0	1959.853952	571.833436	0	8072.609427	240.618115	12.2526	0.6768	20.583	1.6542	0	0	13.149	13.1724	0.081	0.0612	0	0	4.3218	8.9748	2.2536	0.4608	0	0	8.8416	10.3536	1.683	0.828	0	0	0	0.8406	0	0
AB-20	28.531579	18.599775	3661	8237.131744	0.103472	2610	8237.131744	0	16.47426349	48.281289	57195.07156	115506	1.130105492	217314	0.635081	0	1489.757837	577.983575	0	642.846424	293.753448	17.73	0.2394	37.4508	1.4148	0	0	11.2662	0.198	0.027	0.1062	0	0	4.5864	1.4778	2.3166	0.513	0	0	12.618	6.2442	3.0924	0.5202	0	0	0.0126	0.1134	0	0
AB-21	28.254503	19.744114	1709	6091.883281	0.079542	1273	6091.883281	3.450742566	8.733023996	41.601993	66208.77988	153522	1.207105522	249327	0.638216	0	1846.032394	4740.141	0	415.983662	570.864536	9.5526	0.7236	38.214	1.9242	0	0	9.4626	3.051	0.2034	1.3716	0	0	1.7676	2.943	5.3334	0.7866	0	0	8.0532	9.1584	6.7266	0.6552	0	0	0	0	0	0
AB-3	27.662085	19.292784	2016	5796.299986	0.306774	1531	5796.299986	1.43064281	10.16195716	45.213175	86767.36934	202230	1.317604605	304398	0.662903	0	2571.821593	2962.682036	2154.739243	1328.594657	255.010404	10.0422	0.333	24.6096	4.4028	0	0	17.1954	2.4786	0.2574	5.409	0	2.4408	3.6846	9.099	3.0636	3.2472	0	0.5562	5.3928	4.1814	1.6704	1.6956	0	0.0054	0	0.162	0	0
AB-4	26.98589	17.752129	771	3126.580437	0.309389	590	3126.580437	0	6.253160874	90.775317	307851.0317	309078	1.359078692	373086	0.720912	0	1319.348466	671.559854	0	4663.252914	340.994927	3.4974	4.1616	13.0176	5.337	0	0	9.7776	13.923	0.36	0.6174	0	0	0.7668	10.9134	2.2824	1.7604	0	0	1.962	28.6758	0.828	1.9548	0	0	0.0324	0.054	0.0036	0
AB-5	27.826676	17.699683	1781	7065.74615	0.244049	1584	7065.74615	0	14.1314923	45.938661	66758.33562	175653	1.277803708	247086	0.6832	8546.444819	443.151388	1056.695752	0	652.159546	526.826591	11.8224	1.0476	35.8128	1.7982	0.4212	0	7.3926	1.3338	0.2214	0.792	1.944	0	1.3356	5.49	3.816	2.3778	1.0404	0	1.71	12.4452	1.5714	5.8626	0.0198	0	0.0018	0.6426	1.2726	0
AB-6	27.041073	18.466953	1102	4914.13425	0.302688	532	4914.13425	0	9.8282685	39.086094	71687.51358	240723	1.410706782	295632	0.717774	3315.89944	452.65348	653.016175	0	1604.792338	689.941807	7.4538	2.0232	21.4452	3.4848	6.5952	0	2.8944	6.39	0.2754	0.1332	1.5984	0	0.801	10.9296	2.5596	2.4444	1.6272	0	1.4634	16.5906	1.4184	5.1318	0.0144	0	0.0234	1.2618	3.1032	0.1746
AB-7	27.359748	19.523798	1037	4087.273399	0.395665	1163	4087.273399	0.717816138	7.45673066	74.736113	156088.406	212373	1.330799919	272844	0.717053	13.090909	234.799055	72.285912	0	1432.310398	2276.510749	3.4182	2.2644	40.0356	0.1062	0	0	2.0052	5.454	0.1782	0.054	0	0	0.6318	12.6504	2.8818	0.6012	0.0072	0	0.9666	21.9186	2.4714	0.3474	0	0	0	0.8892	2.997	0.0252
AB-8	27.719868	20.719854	1357	6486.776269	0.446929	1265	6486.776269	4.13820253	8.835350008	35.934584	66366.06799	235458	1.321638139	303777	0.708993	287.893913	124.723767	280.135476	1113.6339	1957.592634	1362.128433	4.122	1.7694	31.4262	1.9656	0.1944	0	1.4022	5.8806	0.7434	0.7146	0.1026	0	0.2466	8.5608	6.444	1.6668	0.1134	0.2268	0.5526	27.4428	3.7116	1.134	0	0	0	0.4086	1.314	0
AB-9	28.583129	22.356465	1647	7619.123029	0.396648	1420	7619.123029	2.733130164	12.50511589	37.261289	51764.92702	222354	1.324109655	301149	0.676474	2403	280.238656	213.481375	0	1591.228297	751.635456	5.7816	4.2102	29.7252	0.2178	0.2052	0	3.2022	11.6334	0.9882	1.764	0.4212	0	0.6246	16.5438	7.3188	0.6552	0.774	0	1.1016	12.1464	2.0502	0.405	0.0378	0	0	0.0072	0.108	0
AC-10	28.981099	22.858468	1113	8581.489919	0.356275	716	8581.489919	1.378765566	15.78421427	26.65494	24807.1928	137394	1.216746376	209781	0.642732	13.5	429.474232	126.876451	0	431.977979	974.868365	8.2008	2.781	46.6902	0.5868	0	0	3.2058	4.9824	0.4716	0.0576	0	0	0.4824	9.2088	5.4288	0.3294	0	0	1.161	10.719	1.6056	0.3546	0	0	0	0.6408	3.2688	0.0036
AC-11	28.278978	23.574198	1136	6555.362243	0.396762	659	6555.362242	2.686233604	10.42449088	76.292354	148935.728	200142	1.294734998	253665	0.696403	256.5	299.656657	34.163774	0	1342.51477	1051.924571	7.4538	2.7684	38.916	0.0198	0.3726	0	3.6918	6.615	1.0458	0	0	0	0.2952	11.8026	4.7718	0.2916	0	0	0.3834	17.4582	1.899	0.234	0	0	0	0.2754	1.5894	0.0054
AC-12	30.565089	23.149907	840	4335.252351	0.450787	160	4335.25235	2.843255422	5.827249278	26.272023	15348.11797	81090	0.814801948	127710	0.612226	11097	790.89225	3855.320431	0	940.854364	5093.463824	4.365	2.2302	63.2106	2.6496	2.1276	0	1.5372	3.9258	1.0728	0.63	0	0	0.6192	6.5394	5.67	1.143	0.0846	0	0.4338	2.7504	0.6984	0.2304	0.0072	0	0	0	0	0
AC-13	30.343783	21.915049	3307	8534.079184	0.365265	2797	8534.079184	3.064996958	14.00316141	23.756267	12936.08793	70038	0.897621536	140022	0.576861	0	209.554164	1564.073232	0	241.97333	876.949051	16.128	1.8288	47.0808	7.1874	0	0	5.6358	1.2366	0.2736	1.1322	0	0	0.936	3.1392	3.3048	2.529	0	0	2.403	1.5372	2.5992	3.2346	0	0	0	0	0	0
AC-14	29.466036	20.740401	6253	9045.952592	0.16803	3134	9045.952592	2.531285032	15.56062015	35.350743	42914.93721	96075	1.011131063	182313	0.635489	0	427.469835	173.741464	0	391.072256	846.135859	14.3892	1.2222	47.4606	0.3942	0	0	4.5414	1.116	0.171	0.0036	0	0	2.2824	3.7008	4.0068	0.1458	0	0	8.0226	6.7428	5.4882	0.2376	0	0	0	0	0	0
AC-15	28.18607	19.506099	1674	4027.540981	0.123803	1642	4027.54098	1.254045356	6.801036604	90.898433	292028.3814	281079	1.402798583	353115	0.713778	0	1562.249015	1506.126065	0	4728.116961	385.542231	5.9616	0.4986	19.071	3.9672	0	0	7.6428	10.5624	0.0738	7.0884	0	0	3.1788	4.716	2.0664	5.427	0	0	6.7698	11.8854	3.3786	6.561	0	0	0.2322	0.648	0.036	0.1584
AC-16	29.582733	18.873961	5814	4259.8642	0.103874	5625	4259.8642	1.735797664	6.783930736	75.431286	133033.9088	169659	1.186670591	231111	0.665086	0	303.515092	2266.277217	0	5373.66242	1576.024911	4.275	14.562	30.3588	5.1048	0	0	1.9512	11.4462	0.1962	1.1988	0	0	0.99	7.065	1.584	3.2688	0	0	2.5506	3.3984	2.4444	9.5328	0	0	0	0	0	0
AC-17	29.266105	18.513063	4227	8884.938782	0.115854	3884	8884.938783	0.563870266	17.2060073	32.569316	27614.55527	118485	1.116487228	194760	0.648901	175.5	714.369781	779.684211	0	766.865008	596.608545	13.8222	1.6758	44.37	1.1178	0.1656	0	6.6924	5.5548	0.1908	0.621	0	0	2.5092	2.7	3.3084	0.531	0.018	0	7.3746	4.5792	3.4542	0.693	0.018	0	0.2304	0.2844	0.261	0
AC-18	28.668006	17.973573	2873	6849.010496	0.279541	1372	6849.010495	1.428663526	12.26935746	26.305777	28885.51397	173052	1.265689263	269667	0.656822	0	4063.502411	3432.6	0	2361.144051	334.142374	15.786	0.2286	28.9386	1.3032	0	0	14.22	6.7338	0.711	1.3734	0	0	5.175	2.0268	5.3784	0.2988	0	0	8.433	5.1318	3.7332	0.4572	0	0	0	0	0	0
AC-3	28.631416	19.141663	2740	7995.764002	0.351458	2600	7995.764002	2.939484846	13.05204316	21.99075	23013.15766	121905	1.141496314	219897	0.631147	0	1467.703244	803.735629	0	736.988795	272.484273	16.6662	2.628	35.901	1.1898	0	0	17.9676	2.7054	0.2448	0.2466	0	0	4.3668	5.121	2.6226	1.1844	0	0	5.8356	1.8054	1.2582	0.4464	0	0	0	0	0	0
AC-4	27.03624	17.906622	1823	6142.292842	0.286072	1276	6142.292842	1.69818565	10.58640003	55.029812	107550.9048	222030	1.339666725	306423	0.707308	402.523902	385.506813	184.072241	0	1257.711113	320.488819	8.9496	1.4832	27.4968	0.6354	0.243	0	8.7948	3.933	0.2682	0.1332	0.0774	0	2.8152	17.3988	3.8898	1.1268	1.44	0	6.5268	10.8954	1.9062	1.4076	0.009	0	0	0.4716	0.0216	0
AC-5	27.224176	17.823938	2114	5749.616692	0.30493	1923	5749.616692	1.573084784	9.9261486	71.798412	168082.1852	253395	1.326558027	312876	0.733497	9	445.184988	228.587143	0	3213.375539	517.990202	8.0982	1.1484	25.4592	3.2904	0	0	4.059	11.016	0.2826	0.1152	0	0	1.4238	9.2448	2.4102	1.8432	0	0	2.4768	26.5734	1.2636	0.7848	0	0	0	0.2214	0.1854	0.0126
AC-6	30.019536	18.816109	2831	9294.935553	0.428005	2299	9294.935553	1.37190754	17.21796357	9.182931	6152.949448	80397	0.925634731	148482	0.626768	0	142.979627	1384.223423	0	375.558889	868.633257	9.891	2.5812	54.9954	3.0636	0	0	2.3742	2.9358	0.4572	0.8856	0	0	0.8208	4.9788	4.833	1.8072	0	0	1.3392	4.3488	3.123	1.7244	0	0	0	0	0	0.0342
AC-7	29.203423	20.063729	1482	5355.759532	0.477495	916	5355.759532	0.536588672	10.17493039	51.148369	85817.3969	218772	1.318896775	288801	0.668529	5332.5	200.331019	765.238927	0	2217.792578	466.918563	6.9156	5.5242	26.2116	3.6594	0.2898	0	3.4974	15.9246	0.819	1.7424	0.3528	0	0.4968	12.3732	4.0482	1.449	1.0584	0	0.8208	12.042	1.3644	0.657	0.432	0	0	0.1332	0.1152	0
AC-8	29.19421	21.187782	1912	7957.040551	0.458045	1230	7957.040551	4.462178542	11.45190256	20.398805	20518.03462	139599	1.142289535	213939	0.643251	1035.8487	247.215208	372.631693	0	1026.746174	1089.98456	9.0234	3.7026	43.3494	1.1664	0.0306	0	4.3326	4.2822	1.053	0.522	0.0954	0	0.4626	7.5816	8.2872	0.5112	0.0756	0	0.738	12.3516	2.169	0.1818	0.0108	0	0	0	0	0
AC-9	29.641155	22.136163	1647	7312.76305	0.434978	1554	7312.76305	0	14.6255261	47.821471	59406.97482	165051	1.26810843	237339	0.621495	948.857143	498.953699	303.511287	0	618.597865	544.669509	10.8072	2.8278	36.6246	2.5002	0.1008	0	3.0546	8.0514	0.9468	0.1998	0.405	0	0.7146	11.3238	6.7302	0.7632	0.3132	0	1.53	7.3116	2.3706	0.4212	0.3258	0	0	0.432	1.9728	0
AD-10	28.438235	20.91277	335	3284.594859	0.398853	434	3284.594859	1.418310444	5.150879274	29.23348	32525.87075	144927	1.172762472	204300	0.661043	29.8125	385.485666	72.636891	0	2601.579672	1669.602843	1.719	34.3242	22.8384	0.4194	0	0	0.7164	6.6762	0.2862	0.0018	0	0	0.1656	11.7972	3.6666	0.1818	0.0054	0	0.4518	12.9924	0.8442	0.288	0	0	0	0.6804	1.6668	0.1062
AD-11	29.695592	21.25065	1936	7562.353716	0.376264	1533	7562.353715	1.412244422	13.71246301	23.114643	14106.49002	97371	0.958431936	159678	0.619345	0	298.665837	7813.521738	0	1721.399222	1135.202913	10.6506	16.1316	38.1546	3.1698	0	0	3.3138	4.3164	1.431	4.59	0	0	0.585	4.3956	5.472	1.7388	0	0	1.0692	1.6488	1.9062	1.3554	0	0	0	0	0	0
AD-12	30.166664	21.51984	1122	5582.036508	0.360015	77	5582.036508	1.50272813	9.661344886	41.456097	28040.19875	90279	0.851436926	134991	0.594116	551.692215	1094.199412	1428.77841	0	1321.746236	2247.400166	9.1818	6.5826	57.3498	0.0432	0.0936	0	2.7972	5.6736	0.45	0.5958	0.0018	0	0.2898	6.5646	5.949	0.495	0.0126	0	0.8892	1.5822	1.5246	0.018	0.0936	0	0	0	0	0
AD-13	30.392737	21.25194	1510	7653.732488	0.400886	499	7653.732487	1.564199264	13.74326571	25.298351	7980.86499	46791	0.712957955	98793	0.549247	230.603836	497.709505	2706.88922	0	587.126344	2217.548029	8.5878	4.9716	64.611	1.0062	1.017	0	2.223	2.0538	1.3356	0.018	0.0234	0	0.1926	3.1032	3.4092	0.414	0.1728	0	1.2168	2.0502	2.5488	0.7344	0.2376	0	0	0	0	0
AD-14	30.155864	20.818441	2415	7515.384399	0.322058	1670	7515.384399	3.760900342	11.26986846	10.758134	5690.788674	53712	0.798005212	117288	0.594689	361.8	472.954874	640.267647	0	265.209152	1808.29551	11.1654	1.575	61.3008	2.1564	0.3294	0	4.1778	1.4112	0.5976	0.0108	0	0	1.206	2.2374	3.951	0.3132	0	0	2.7936	2.6892	3.3588	0.6084	0.0324	0	0	0	0	0
AD-15	30.14426	20.241145	6450	10322.14953	0.298649	2493	10322.14953	2.588596904	18.05570215	9.688206	3792.73014	40383	0.708001278	99585	0.59104	1008	338.060332	558.688847	0	172.973372	614.032299	21.2112	0.1728	56.781	1.6668	0.3546	0	8.3682	0.0324	0.1026	0.2016	0	0	2.0682	0.3582	1.8522	0.3942	0	0	3.861	0.4932	1.7496	0.2106	0.0486	0	0	0	0	0
AD-16	29.039135	19.562913	3274	6928.149726	0.237298	3154	6928.149726	2.642867446	11.21343201	29.984037	26066.24233	115767	1.132136843	208611	0.638499	0	2093.223293	873.902838	0	1817.768288	345.992331	17.0658	6.0948	34.1064	1.3302	0	0	10.6326	3.276	0.1368	0.5742	0	0	3.1842	1.17	5.1966	0.6534	0	0	8.1054	2.6064	4.8618	1.107	0	0	0.027	0.0072	0.054	0
AD-17	28.505986	19.182165	3837	8365.428088	0.156909	2285	8365.428088	2.007225752	14.72363042	17.6008	19671.78631	113931	1.100725082	197991	0.640135	0	1013.421347	3814.661535	0	1009.464055	419.091372	18.0018	0.0846	41.5242	0.8514	0	0	10.2942	0.216	0.1782	0.4104	0	0	2.8026	1.548	3.5442	0.765	0	0	7.5924	6.0786	4.599	1.0116	0	0	0.1386	0.1692	0.1188	0
AD-18	29.147467	18.315103	3731	7133.95141	0.209672	3208	7133.95141	0.581845896	13.68605692	28.184402	33553.75395	101655	1.111823721	202644	0.605234	0	3076.287529	1422.513579	0	347.09599	296.663041	19.836	0.7614	37.476	1.5066	0	0	15.3558	1.656	0.2106	1.359	0	0	3.5496	0.8856	3.06	0.5166	0	0	8.3736	1.5174	2.9484	0.5688	0	0	0.2016	0.099	0.0306	0
AD-4	28.122991	18.979725	2613	6578.791347	0.350467	1189	6578.791347	0.945466504	12.21211619	64.642202	126178.4571	198405	1.332926129	294300	0.670249	3476.0674	1326.497754	4435.640078	0	1129.393642	251.815234	12.3822	0.4842	26.2008	1.3644	0.9864	0	15.0966	3.3858	0.9756	2.8278	0.207	0	3.0402	11.3004	4.266	1.5606	0.8064	0	6.1326	6.363	1.6686	0.4068	0.036	0	0.0018	0.4086	0.0252	0
AD-5	25.366997	17.816171	106	1572.699468	0.365789	106	1572.699468	0	3.145398936	97.94099	422247.2522	397089	1.296737746	440163	0.758505	1017.767079	649.257727	26.081365	0	5540.668216	718.542087	1.9206	0.5454	6.2514	0.009	3.3174	0	1.026	11.556	0.1998	0	0.063	0	0.2124	16.1424	1.4724	0.5238	1.3554	0	0.3132	50.1894	0.9126	0.279	0.3618	0	0	0.3618	3.1356	0.0108
AD-6	29.585061	18.016391	3894	10243.40715	0.319168	2033	10243.40715	0	20.4868143	20.857523	10830.3799	81207	0.933336192	148824	0.629273	0	402.251146	567.184956	0	1054.625385	705.020116	16.6608	1.3392	50.7492	1.6992	0	0	7.5582	3.222	0.1998	0.2142	0	0	1.5066	3.321	2.151	0.9972	0	0	3.7692	4.1832	1.5174	0.7344	0	0	0	0.0828	0.0144	0.0018
AD-7	28.940588	19.221581	2632	6717.312619	0.417508	0	6717.312619	0	13.43462524	68.947299	137811.1908	219069	1.279037783	274266	0.682146	225	167.636004	37.692291	0	3151.422389	413.631835	10.1268	0.6048	33.6114	0.1044	0.8694	0	4.8312	17.5572	0.5022	0	0.0972	0	1.251	13.14	2.457	0.0162	0.1188	0	3.15	10.2456	0.9954	0.0738	0.1746	0	0	0	0	0
AD-8	29.384915	20.344924	366	4455.843923	0.479549	360	4455.843923	1.445188064	7.466499782	28.143575	31093.4333	138420	1.089283581	195327	0.622678	747	209.982075	369.102545	0	879.790257	3971.013713	2.664	2.3958	54.6984	1.3554	0.0702	0	0.891	13.221	1.0008	0.0144	0.063	0	0.1116	8.0532	5.895	0.0972	0.0162	0	0.2862	7.074	2.1168	0.1638	0	0	0	0	0	0
AD-9	29.314528	20.781577	236	4674.829559	0.445683	137	4674.829558	1.138491714	8.211167402	24.525437	16765.34204	104904	0.996751843	154089	0.638334	0	99.227974	85.78785	0	443.745607	7746.806087	0.8964	2.5704	65.466	0.2232	0	0	0.0864	5.3892	0.405	0.0252	0	0	0.009	6.561	5.2416	0.2628	0	0	0.0432	8.5104	1.7928	0.387	0	0	0	0.522	1.5318	0
AE-10	27.386022	20.033714	1182	4559.0675	0.378719	1182	4559.0675	3.286797552	5.831337448	32.442068	18887.86364	74124	0.848412859	121176	0.600474	0	121.752186	1062.3527	0	852.847884	3650.269462	2.1096	21.0582	52.5456	0.387	0	0	0.1692	6.4782	0.2862	0.0306	0	0	0.144	6.8616	3.672	0.1692	0	0	0.0918	2.997	0.999	0.0342	0	0	0.0054	0.3312	1.8108	0.0054
AE-11	29.921287	20.836778	1150	6805.546688	0.349069	1033	6805.546689	3.135356868	10.47573651	35.846373	33328.59175	132210	1.05770206	189810	0.652552	0	173.804157	3970.415698	0	910.352581	1295.684235	5.3676	8.451	43.3638	5.0058	0	0	1.8108	4.7106	0.8046	5.2308	0	0	0.1782	11.5362	3.7872	2.0466	0	0	0.5148	3.987	1.8432	1.2888	0	0	0	0	0	0
AE-12	29.852904	20.774533	1193	6288.000012	0.36426	834	6288.000012	1.540453946	11.03554608	24.976093	17689.99184	100098	0.990992421	159993	0.607051	1145.248286	516.31657	1053.736523	0	1010.473037	1205.034998	8.415	1.4868	47.5344	5.562	5.1192	0	2.1006	1.476	0.36	3.1446	0.0072	0	0.2178	5.13	4.14	4.2516	0.0378	0	0.8856	4.4712	3.2796	1.2258	0.3582	0	0.0054	0.3258	0.2808	0.1116
AE-13	29.555876	20.130037	1068	6272.055545	0.335551	958	6272.055545	3.164827488	9.379283602	17.351715	12051.28509	71892	0.89274955	140355	0.606602	1802.166975	548.240984	788.381239	0	459.274338	1815.860319	4.9824	7.2576	57.8412	1.7154	0.6264	0	3.0294	2.988	0.3006	0.2268	0.0018	0	0.909	2.7432	5.166	0.4554	0.063	0	1.7154	7.0074	2.5632	0.4392	0.045	0	0	0.0378	0.0702	0
AE-14	30.033963	19.721148	4995	8894.776004	0.347732	3363	8894.776004	0.380529372	17.40902264	24.807484	12794.74722	77364	0.91342789	141417	0.634183	508.5	245.945115	961.789781	0	975.541979	716.34993	14.6538	3.5334	50.3028	3.2418	0.0396	0	5.6502	1.4328	0.1206	0.0666	0.1062	0	1.4292	3.1446	2.2698	0.7704	0.054	0	3.0708	7.7652	1.2888	0.531	0	0	0	0.2682	0.18	0.0036
AE-15	29.564518	19.720804	4538	9350.212896	0.265426	3269	9350.212896	2.476844082	16.22358171	31.978817	37249.21812	114147	1.012558032	171648	0.666662	54	176.374729	275.410103	0	1409.820356	1319.2081	10.512	1.8396	52.1946	1.3428	0.0108	0	3.051	6.0696	0.4086	0.0198	0	0	1.8648	4.0572	4.8744	0.504	0	0	3.3786	6.6006	2.7594	0.4392	0	0	0	0	0	0
AE-16	29.234596	19.666867	4459	9021.512837	0.184656	4065	9021.512837	1.440748262	16.60227741	45.974812	33474.09816	79326	0.886855441	145782	0.638882	0	335.543439	846.037708	0	450.580732	821.327475	14.9418	1.5678	52.8948	1.6488	0	0	3.5352	0.6696	0.162	0.1296	0	0	3.033	1.5102	3.5712	0.8748	0	0	7.1514	2.664	4.0032	1.5696	0	0	0	0	0	0
AE-4	28.949831	19.07857	2911	6126.096326	0.323542	2201	6126.096326	0	12.25219265	47.45968	70370.43431	180549	1.268159091	282366	0.64012	0	3038.383995	3571.796021	0	1114.642633	322.903275	11.3706	0.5094	26.6994	5.31	0	0	13.1634	3.2832	0.9666	10.314	0	0	3.9762	2.8782	4.4406	4.8276	0	0	5.247	3.5496	1.773	1.6128	0	0	0.0036	0	0	0
AE-5	27.277508	17.951314	1843	4608.413677	0.203298	907	4608.413677	0	9.216827354	63.800216	139788.4966	255249	1.396223528	325071	0.697392	3208.539131	902.867826	16.051562	0	5161.964044	236.608111	12.0852	1.2762	21.6828	0.0036	0.6966	0	8.6004	7.875	0.1692	0	1.0368	0	1.0782	11.5488	1.944	0.0684	2.8134	0	3.6	22.509	1.0548	0.0054	0.387	0	0.0054	0.0468	1.2042	0.0396
AE-6	29.834959	18.497525	3569	9491.707024	0.307385	2763	9491.707024	0	18.98341405	36.502003	28238.87151	108495	0.994012219	168525	0.620812	0	202.905511	687.857143	0	631.756781	465.939248	14.526	0.7326	49.374	2.2104	0	0	6.5754	7.2054	0.1926	0.3672	0	0	0.6912	3.5226	2.3796	0.4464	0	0	3.3246	5.6466	2.0754	0.828	0	0	0	0.0918	0	0
AE-7	29.505614	19.354066	1453	5988.483978	0.448192	351	5988.483978	1.022062684	10.95490527	40.436996	52320.64124	142965	1.139695396	212130	0.631888	9094.5	188.904515	14.333369	0	740.911117	708.682113	7.8912	2.4372	46.1898	0	1.3212	0	2.4102	10.575	0.594	0	0.6354	0	0.8154	8.973	4.7466	0.0036	1.6236	0	1.9026	6.5016	3.2166	0.0324	0.0576	0	0	0	0	0
AE-8	29.073653	19.547138	979	3586.053139	0.435388	911	3586.05314	0.11987419	7.05223209	82.075876	198707.0384	239310	1.331513706	293688	0.688548	15.612245	633.372368	208.030786	0	1910.686356	745.655716	4.698	8.1198	28.5264	0.333	0	0	4.5612	8.6508	0.4248	0.2466	0	0	0.9018	26.1846	3.5334	0.441	0	0	0.9666	8.1108	1.4742	0.4716	0	0	0	0.531	1.5354	0.0666
AE-9	28.551961	19.41248	42	2153.721684	0.378388	39	2153.721684	0	4.307443368	83.638985	238481.9118	284094	1.436417605	337149	0.720062	15.9	1772.44841	44.903426	0	1404.274615	1044.244392	0.3582	2.8584	29.9286	0	0	0	0.9468	18.2826	0.4356	0	0	0	0.1476	16.8516	3.8718	0.63	0	0	0.2484	21.7512	0.936	0.63	0	0	0	0.8352	0.4158	0.6966
AF-10	28.57539	18.844765	3098	7649.9763	0.408377	2117	7649.9763	0	15.2999526	48.609669	63710.30661	168561	1.239093225	242748	0.66984	9	598.735164	420.971356	0	1550.181004	337.069109	16.4448	0.909	33.2388	1.0314	0	0	11.0934	5.6826	0.5274	0.2286	0	0	2.6748	9.126	3.0996	0.6804	0	0	3.447	10.0674	0.99	0.3312	0	0	0	0.2196	0.1278	0
AF-11	28.484509	19.755066	745	4832.305594	0.386474	157	4832.305594	1.110995756	8.553615432	44.575363	72974.26046	203067	1.31041501	253593	0.6881	14.210526	199.717196	349.354696	0	1162.517891	839.383985	3.1878	4.266	41.949	0.2358	0	0	1.2042	11.3742	0.6174	0.1224	0	0	0.171	16.884	3.8484	0.8334	0	0	0.3096	10.4742	1.0062	0.423	0	0	0	0.711	2.2554	0
AF-12	30.270655	20.173638	331	5955.476978	0.372147	331	5955.476978	1.673171832	10.23778212	23.974096	13568.84644	95292	0.910346487	144531	0.633828	756	174.625101	1054.550723	0	984.300152	11964.15687	1.17	4.5522	63.2178	2.2914	0.1512	0	0.333	5.6628	0.4068	0.9756	0	0	0.1908	7.1946	3.7638	1.0674	0	0	0.3582	5.8806	2.2176	0.747	0	0	0	0	0	0.0108
AF-13	29.496602	19.776622	1280	5410.360346	0.308696	833	5410.360346	0.1230837	10.69763699	28.195057	35551.15453	125298	1.082570095	187884	0.628946	7741.5309	543.102093	347.915433	0	784.103637	1063.620009	8.442	4.4046	47.6172	1.323	0.5688	0	4.8114	8.217	0.6336	0.0036	0.1008	0	0.747	5.8248	5.6808	0.1458	0.7398	0	1.0872	6.1344	2.9808	0.135	0.1332	0	0.0126	0.09	0.0918	0
AF-14	29.817402	19.249746	2646	7011.152191	0.36207	2362	7011.152191	0.993682144	13.02862224	38.576848	43815.45776	127314	1.094301304	194526	0.634639	0	523.372194	1186.357501	0	1065.411752	876.844621	9.8532	6.3	42.6402	2.232	0	0	8.3844	7.2522	1.1916	0.0234	0	0	1.2132	4.9068	3.8844	0.5436	0	0	2.88	6.0516	1.8828	0.5436	0	0	0	0.0288	0.099	0
AF-15	28.488175	18.943091	1962	5257.377371	0.353182	1536	5257.377371	0	10.51475474	60.645394	139174.8333	266337	1.362150494	323802	0.691188	18	1034.341196	975.227446	0	9342.507635	363.01796	10.0836	1.062	20.8368	3.4812	0.0036	0	6.9714	14.445	0.1386	0.477	0	0	1.3356	15.2964	1.9584	1.2006	0	0	2.8278	17.658	1.3932	0.6966	0	0	0	0.063	0	0
AF-16	29.607877	18.862605	4288	8486.667725	0.238856	4248	8486.667725	0	16.97333545	72.676178	100649.4877	136737	1.060386633	187353	0.678917	1016.722358	159.291573	544.846154	0	2293.312585	874.793239	14.8212	1.3986	44.9892	1.008	0.5472	0	3.0474	13.1688	0.1224	0.5076	0.0036	0	1.2978	5.904	2.4336	0.4752	0.2664	0	2.2302	4.7502	2.2014	0.8568	0.1638	0	0	0	0	0
AF-5	28.551066	19.220332	2746	6207.630291	0.278844	1730	6207.630291	0	12.41526058	38.121303	49667.22914	187902	1.251094862	264726	0.669644	2839.4007	1072.118544	747.824644	0	1056.986788	291.322321	15.5646	0.675	29.9556	0.9072	0	0	13.7268	8.9316	0.1854	2.052	0.3294	0	2.7756	6.3486	2.5596	1.5318	0.2466	0	4.4586	8.6976	1.0476	0.189	0.0108	0	0	0	0	0
AF-6	28.04218	18.347236	928	3904.79776	0.211215	744	3904.79776	0	7.80959552	45.233134	116128.0254	292185	1.356007192	345510	0.716953	0	1263.091242	84.286994	0	18139.10476	306.222993	8.4528	4.6116	17.5554	0.4266	0	0	5.6844	21.735	0.1062	0.0108	0	0	0.765	10.9782	1.4382	0.369	0	0	2.2176	24.2802	0.7308	0.378	0	0	0	0.1836	0	0
AF-8	29.420314	18.841709	1806	7517.828656	0.397426	1375	7517.828656	1.297737706	13.73791961	57.49513	64243.17551	127989	1.126619321	189423	0.671077	32.4	260.414577	653.729817	0	544.501286	1175.411758	11.2986	1.3536	48.4758	1.0386	0.0324	0	4.518	5.1282	0.36	0.7236	0	0	1.035	11.736	3.3984	0.8874	0	0	1.5588	3.3498	2.0232	0.7416	0	0	0.009	0.3024	2.1384	0.018
AF-9	27.871087	18.404494	2653	6299.056306	0.445979	2089	6299.056306	0	12.59811261	35.867177	63894.42145	232389	1.406464667	319554	0.698602	16.3125	2865.9715	106.100662	1996.8078	3262.688817	274.51934	12.3282	0.4932	23.0634	0.0954	0	0	15.7194	6.3486	0.2196	0.333	0	0.0324	3.8826	9.5328	3.285	0.4608	0	1.3842	3.0906	17.2224	0.576	0.2664	0	0.1782	0	0.3312	0.909	0.1224
AG-11	29.509088	19.211503	2599	6206.553295	0.39155	2220	6206.553295	0	12.41310659	38.88104	44731.34614	131445	1.123569983	191106	0.656376	0	335.897624	2316	0	849.870532	747.756863	13.041	2.0484	46.107	0.711	0	0	6.2946	5.6358	2.3238	0.0288	0	0	0.7272	5.9994	5.328	0.342	0	0	0.7956	7.2324	1.5714	0.3078	0	0	0	0.2124	1.2222	0
AG-12	30.016967	19.225029	1568	6733.844853	0.380675	1179	6733.844853	1.001153912	12.46653579	38.272715	23783.26732	74448	0.849274847	130158	0.623454	0	399.416684	1644.73875	0	505.568636	1216.487537	9.0306	1.6416	62.3124	1.089	0	0	2.1492	2.6604	0.2322	0.0162	0	0	0.4428	3.8484	4.5864	0.4644	0	0	1.3446	5.8266	3.4416	0.729	0	0	0	0	0.1134	0
AG-13	30.042175	18.936164	4047	10584.17792	0.363424	3925	10584.17792	1.256521768	19.91183408	35.373563	17378.45948	65268	0.831354796	125280	0.605465	142.4691	159.320042	2002.090909	0	372.757194	1242.820772	12.2328	2.3004	58.9428	1.5786	0.0054	0	3.4002	1.683	0.369	0.2412	0	0	0.8658	3.906	3.4254	1.1646	0.0108	0	2.466	3.2256	2.925	1.4202	0.018	0	0	0	0	0
AG-14	28.926764	18.553282	3250	7487.250378	0.360265	2887	7487.250378	0	14.97450076	25.297908	35769.62706	170946	1.281710995	259812	0.650399	13.5	1359.760674	551.774172	0	1209.853605	381.626318	15.3	0.6858	30.654	1.4526	0	0	15.273	6.9174	0.7272	0.081	0	0	2.6892	5.9616	4.3704	0.4158	0	0	4.5774	6.9282	1.8828	1.1268	0	0	0.036	0.711	0.1314	0
AG-5	28.794658	19.135701	3050	6921.610342	0.283505	1208	6921.610343	1.11095471	12.73226598	23.675892	20812.15342	138312	1.185871472	233478	0.635952	0	1582.856174	2075.023974	0	1332.376529	357.241947	16.9722	0.4086	31.8294	4.2732	0	0	16.3674	3.168	0.468	1.197	0	0	2.4102	5.2146	5.0202	1.4004	0	0	4.6278	4.797	1.0908	0.6516	0	0	0	0.0216	0	0
AG-8	29.667179	17.895869	3454	8692.114756	0.320714	3374	8692.114756	0	17.38422951	67.427283	91831.11382	132336	1.102626037	199575	0.669715	212.424603	182.069721	1969.233347	0	1204.458463	584.563679	15.3954	1.2834	40.9464	2.4822	0.0558	0	7.542	9.4356	0.0702	0.513	0	0	2.1366	5.9742	2.286	1.7118	0.0612	0	2.2176	5.7744	1.044	0.8352	0.0864	0	0.0252	0.0504	0	0
AH-13	29.317952	18.369292	4377	9251.956083	0.290406	2506	9251.956083	0	18.50391217	26.142082	21081.69502	126675	1.051348099	182430	0.672949	0	171.206198	1634.77971	0	1637.991444	563.025433	15.588	2.5398	44.6202	0.9072	0	0	4.1778	8.2872	0.774	0.8748	0	0	0.9234	5.8878	3.7242	0.63	0	0	1.6668	6.5052	1.9602	0.8586	0	0	0	0	0	0
AH-14	27.028223	18.351637	2000	5777.919409	0.243864	2000	5777.919409	1.569004466	9.986834352	71.61285	176081.6513	266193	1.515890223	327222	0.698542	154.250891	312.139631	129.735441	0	1563.170609	750.751647	5.562	2.1906	26.9136	0.1314	0.117	0	5.5206	6.2424	0.5256	0.1818	0.018	0	1.7712	10.0656	4.0428	0.7812	0.1656	0	2.7846	18.1404	2.448	1.2204	0.0108	0	0.081	0.4698	10.4472	0.0576
C-14	30.967985	12.20697	0	0	0.167	0	0	0	0	99.998147	485631.0003	463203	1.062082892	485649	0.572951	0	558	0	237946.1912	0	291.032784	0.0342	0	2.9358	0	0	0.1278	0.1566	0	0.5868	0	0	44.5446	0.0054	0	0.9558	0	0	41.328	0.018	0	0.171	0	0	0.0612	0.0072	0	0	0
C-15	31.096882	13.40718	0	0	0.167	0	0	0	0	99.932747	481113.2909	457047	1.106711213	481761	0.602552	0	0	0	478528.563	0	351.992231	0	0	3.7908	0	0	0	0	0	0	0	0	54.9522	0	0	0.3906	0	0	26.6022	0	0	0.099	0	0	0.4446	0	0	0	0
D-15	31.704931	12.990266	0	0	0.167	0	0	0	0	100	500976	488223	1.194144274	500976	0.577462	0	0	0	497100.6561	0	74.337976	0	0	0.3906	0	0	0	0	0	0	0	0	53.5482	0	0	0.1908	0	0	18.5238	0	0	0	0	0	8.6112	0	0	0	0
D-16	29.639201	14.548063	0	413.623493	0.167	0	413.623493	0	0.827246986	99.996359	494325.001	477513	1.199325078	494361	0.747331	0	661.368985	0	40403.83952	0	327.083298	0.1638	0	1.1052	0	0	0.0378	1.224	0	0.0072	0	0	27.3654	0.1404	0	0.0198	0	0	48.9816	0.2844	0	0.0396	0	0	16.5042	0.0252	0	0	0
E-14	27.674415	13.073842	0	673.006587	0.167	0	673.006587	0	1.346013174	99.998171	491976.0003	467541	0.769202722	491994	0.671079	0	2258.206527	9	115786.6427	0	636.121157	0.315	0	1.7856	0	0	0.1116	2.0844	0	1.0854	0	0	8.9208	0.1872	0	1.0422	0	0	77.211	0.3654	0	0.2736	0.0108	0	2.8242	0.153	0	0.0216	0
E-15	30.141406	15.102919	0	0	0.167	0	0	0	0	100	502182	491310	0.69446874	502182	0.689986	0	1753.743136	0	496989.3478	0	251.405269	0.0396	0	0.162	0	0	0	0.243	0	0	0	0	73.5804	0.0054	0	0.1044	0	0	22.788	0.0468	0	0	0	0	0.549	0.0126	0	0	0
E-16	27.764937	15.642164	0	1696.848897	0.137413	0	1696.848897	1.541032774	1.85266502	59.727393	216431.4308	435267	1.108273717	464184	0.730987	0	1165.729514	9	27497.06204	0	4822.148119	0.1386	0	8.0118	0	0	0.0216	0.9954	0	0.0468	0	0	49.5162	0.0234	0	1.2744	0	0	34.425	0.1098	0	1.3554	0.0018	0	2.5182	0.0306	0	0	0
E-17	25.739555	14.772592	0	670.962671	0.112925	0	670.962671	0	1.341925342	99.900216	486081.8545	467091	1.246330931	487053	0.785271	0	518.67495	18	40989.66615	8754.752062	1701.340447	0.1152	0	3.0816	0	0	0.0126	0.7686	0.0252	1.7298	0	0	18.5058	0.0792	1.2672	1.4346	0	0	22.0464	0.1818	0.1854	0.2016	0.0108	0	47.3526	0.0252	0.243	0.4356	0
E-21	28.884395	11.826675	0	403.607479	0.048	0	403.607479	0	0.807214958	99.989084	494577.0118	477432	0.849127069	494685	0.598711	0	2208	0	96326.72226	0	1952.5609	0.0252	0	1.6704	0	0	0.0108	0.9306	0	0.1458	0	0	64.4598	0.144	0	0.495	0	0	28.6848	0.1836	0	0.0648	0	0	2.1816	0.009	0	0	0
E-22	27.12003	11.531646	96	2040.603771	0.048	4	2040.603771	0.677528494	3.403679048	91.528743	395699.9434	431046	0.976552756	468738	0.529924	0	1291.979481	0	23621.10654	0	864.955312	1.4184	0	5.355	0	0	0.0252	3.9006	0	2.6676	0	0	57.0312	0.414	0	2.997	0	0	21.141	1.8936	0	0.9936	0	0	1.7784	0	0	0.054	0
F-14	28.391999	13.498798	0	0	0.127057	0	0	0	0	100	491310	466227	0.804155837	491310	0.701868	0	1315.982048	0	69337.3466	0	333.18791	0.0972	0	1.782	0	0	0.0342	0.594	0	0.0126	0	0	19.3428	0.0144	0	0.1422	0	0	73.1052	0.0522	0	0.207	0	0	2.2554	0.0036	0	0	0
F-15	28.505208	15.300795	13	589.631976	0.156837	0	589.631976	0	1.179263952	99.972	481869.0558	457065	0.870378825	482139	0.643842	0	2409.123679	9	23800.25975	0	931.317866	0.4212	0	3.7008	0	0	0.0252	2.2914	0	0.2862	0	0	67.2768	0.6732	0	0.5634	0.0018	0	20.5758	0.6444	0	0.5076	0.0054	0	1.791	0.2502	0	0.2232	0
F-16	27.566276	16.471869	0	1775.938798	0.166471	0	1775.938798	1.523407996	2.0284696	51.301493	230219.7626	431082	1.084316032	460548	0.654074	0	1253.504925	9	29114.52963	0	4161.367102	0.1998	0	7.8498	0	0	0.0234	0.4968	0	0.2232	0	0	61.7778	0.0324	0	1.3536	0	0	19.4058	0.2484	0	2.259	0.0018	0	4.3722	0	0	0.0054	0
F-17	27.362946	15.147174	38	388.050083	0.142791	0	388.050083	0	0.776100166	99.994577	497781.0029	483291	0.972845115	497835	0.662367	0	630.572685	2157.215278	119886.5907	154.052043	74.814605	0.045	0	0.5508	0	0	0	0.2304	0.2466	0.0612	0.279	0	51.3198	0.045	0.5922	0.1152	0.0702	0	39.2814	0.0918	0.9792	0.2376	0.063	0	2.5344	0.0522	0.1656	0.1836	0
F-18	28.067164	14.346795	1596	3837.318054	0.120219	1526	3837.318054	0	7.674636108	62.08827	130486.9175	228141	1.364310647	303840	0.66832	0	486.277514	1818.636163	10822.42188	1761.94992	271.465658	10.4904	5.4306	22.455	1.26	0	0.009	10.7172	8.055	0.3924	3.2148	0	2.484	0.9198	9.1152	5.0652	1.3878	0	4.6062	2.3454	7.6968	1.1412	0.567	0	1.2078	0.0378	0.4032	0.4104	0.0756
F-19	29.051178	13.777511	2101	6778.731511	0.190328	1933	6778.731512	0.226262918	13.33120011	22.69072	26555.86993	134784	1.121426431	211527	0.632084	0	639.182804	61.229264	0	1102.925441	380.243921	18.5526	1.629	37.6398	0.1152	0	0	10.1052	9.9522	0.7884	0.0126	0	0	1.5858	4.689	4.4262	0.1368	0	0	4.0212	3.7908	2.664	0.0864	0	0	0	0	0	0
F-20	27.253709	13.033058	1331	4185.168598	0.244929	974	4185.168598	1.447604784	6.922732412	58.651089	109313.1819	230139	1.46792354	295038	0.668105	0	2311.563343	8285.554144	18.000738	689.144293	621.816726	10.3212	1.1106	28.9458	0.6282	0	0	7.7382	6.4368	0.2826	3.7242	0	0	1.3572	8.2746	3.2508	6.6942	0	0.0396	2.43	4.3704	0.54	1.7964	0	0	0	0.2322	11.3724	0.3816
F-21	26.892241	12.025468	1229	2728.975607	0.2178	951	2728.975607	0	5.457951214	92.918355	351090.1449	362142	1.282829152	406431	0.53434	0	1487.663735	715.5	242080.8962	2374.559299	381.997658	6.669	0.225	11.6766	0.1296	0	0.0018	3.9132	4.689	1.1808	0.0108	0	41.5008	1.5174	5.7708	3.0528	0.1368	0	3.7692	1.2492	9.108	0.8064	0.009	0	2.5686	0	0.5778	0.7344	0
F-22	27.487277	11.476223	0	754.674363	0.048	0	754.674363	1.509348726	0	100	494334	476694	0.993006766	494334	0.722559	0	701.84025	0	162745.0073	0	813.507984	0.018	0	1.6578	0	0	0.0306	0.351	0	0.0378	0	0	47.0862	0.0306	0	0.0216	0	0	44.514	0.117	0	0.0432	0	0	4.1634	0.0198	0	0.0054	0
F-23	27.319402	11.205779	24	898.03052	0.048	0	898.03052	1.074770736	0.721290304	99.964253	478017.0711	451008	1.069518999	478359	0.640286	0	1702.419726	30	15043.967	0	1080.150324	0.3042	0	4.1598	0	0	0.0198	2.3904	0	0.8802	0	0	36.9108	0.2808	0	2.3364	0	0	45.945	0.8658	0	1.1736	0.018	0	3.96	0	0	0.3906	0
G-10	28.715414	12.403936	0	21.006956	0.039	0	21.006956	0	0.042013912	99.996351	493263.0013	479817	1.019555159	493299	0.613018	0	0	0	163295.9007	0	722.306811	0	0	1.4292	0	0	0.0288	0	0	0.054	0	0	26.0118	0	0	0.3654	0	0	60.5772	0	0	0.1746	0	0	9.5094	0	0	0	0
G-11	28.200353	12.306412	0	0	0.040491	0	0	0	0	98.11133	479055.9188	480879	1.163846946	497493	0.45312	0	0	0	165289.5469	0	81.009412	0	0	0.6912	0	0	0.0054	0	0	0	0	0	56.16	0	0	0.099	0	0	17.838	0	0	0.0324	0	0	7.101	0	0	0	0
G-14	28.123458	15.874196	0	53.113424	0.108	0	53.113424	0.106226848	0	100	495729	480735	1.103798964	495729	0.734689	0	2826.763464	0	47504.3147	433.087782	296.193664	0.0594	0	0.981	0	0	0.0072	0.9522	0.0576	0.2196	0	0	47.7792	0.5472	0.3834	0.3258	0	0	35.7336	0.648	0.4518	0.2178	0	0	2.1168	0.0126	0.0144	0.0252	0
G-15	30.098529	16.789898	68	1043.757791	0.096997	3	1043.757791	1.547033938	0.540481644	68.116332	264802.9075	447345	1.124342139	468522	0.71843	0	1862.561819	21	152481.9114	34460.21572	1561.961627	0.3744	0.0252	6.0534	0.0018	0	0	0.378	10.6074	0.7164	0	0	29.3886	0.0522	15.0084	1.1772	0.009	0	29.0988	0.153	1.557	2.4156	0.0018	0	1.404	0.0108	0.2898	0.0324	0
G-16	27.826763	16.100578	1200	3681.617714	0.140676	1126	3681.617714	0	7.363235428	93.777186	333126.8649	338184	1.241511655	378639	0.703353	0	710.159792	432.287774	29580.01449	1051.562446	354.444314	8.4168	0.63	15.1758	0.5508	0	0.0072	5.103	3.6324	1.449	0.1872	0	19.602	0.936	1.2438	5.6106	0.2232	0	32.4414	1.7298	0.5562	0.7452	0.2268	0	0.4518	0.0054	0.0072	0.0342	0
G-17	28.507644	14.869732	734	4942.613965	0.176855	519	4942.613965	0	9.88522793	37.51093	44106.12129	142380	1.159805814	216153	0.627591	1755	406.595284	2359.534208	10188.18878	665.255783	2136.267714	5.1444	6.2442	41.3352	4.032	0.324	0	1.5822	2.9862	1.0062	5.1678	0	1.998	0.3762	3.9042	6.0588	2.3706	0.018	1.8054	1.0224	7.8534	4.842	1.692	0.009	0.3384	0.0378	0.018	0.0018	0.0234
G-18	28.243718	14.405793	216	3741.643845	0.2074	204	3741.643845	1.337884704	6.145402986	27.529109	28203.32439	130230	1.108705602	188604	0.629847	17.732173	250.562628	82.522001	0	773.069295	2570.81689	2.2968	9.1674	49.8906	0.756	0.0252	0	1.0818	8.9496	1.6074	0	0.045	0	0.162	7.8156	5.3136	0.0846	0.0324	0	0.36	10.1322	1.0872	0.2682	0.0144	0	0	0.0774	0.756	0
G-19	27.102752	13.658629	1093	5510.570775	0.213877	826	5510.570776	1.811634416	9.209507136	81.916215	214422.2134	254565	1.518149515	318816	0.65983	20.9461	1549.930365	2932.482525	0	620.232497	457.879613	15.1596	0.7326	20.2662	0.477	0	0	10.7172	3.0708	1.134	6.3324	0	0	0.639	3.708	2.943	7.3188	0.0018	0	3.7134	9.4176	1.0278	2.1096	0	0	0	0.3618	10.557	0.2268
G-20	29.216093	12.596178	2244	5938.389927	0.33252	1870	5938.389927	1.61749312	10.25928673	64.014473	112968.7499	173709	1.224049323	271134	0.629946	0	1751.389872	830.046685	80.848995	1207.042926	345.115468	13.8024	3.744	25.632	2.6604	0	0	13.2156	14.751	0.3618	1.9332	0	0.0234	2.601	5.0742	3.9528	1.674	0	0.1098	3.987	3.5082	1.8378	1.0314	0	0.027	0	0	0	0
G-21	27.415203	11.670682	27	1471.912913	0.081704	8	1471.912912	1.058415158	1.885410666	99.983321	485487.0173	458442	1.121266139	485649	0.60839	27	1195.421624	84.6	28084.21737	1135.098089	305.556518	0.6516	0.0018	2.3616	0	0	0.0396	2.2032	0.6444	0.1008	0	0	47.4588	0.1836	2.4282	0.8622	0.0396	0	31.8546	0.891	4.1742	0.4932	0.1152	0.0018	3.5514	0	0.1746	0.5544	0.0144
G-22	27.398795	11.215463	0	243.607961	0.048	0	243.607961	0	0.487215922	99.960924	483300.0968	464256	1.054354468	483678	0.712543	0	625.311091	9	239609.0537	0	630.230489	0.0414	0	3.393	0	0	0.0072	0.288	0	0	0	0	26.073	0.0648	0	0.045	0	0	60.444	0.2394	0	0.117	0.0018	0	6.336	0	0	0	0
G-23	28.545542	11.034721	4	1244.798939	0.048	0	1244.798939	0	2.489597878	99.925143	468189.3341	437409	1.053990749	468891	0.633381	0	1758	0	49832.19204	0	1170.349791	0.3456	0	6.417	0	0	0.0234	1.1466	0	0.1728	0	0	39.0744	0.1008	0	0.7362	0	0	47.0268	0.4464	0	0.918	0	0	3.4092	0	0	0	0
G-3	28.085429	15.27152	1876	6662.87704	0.358271	1823	6662.87704	1.432925052	11.89282903	29.301393	40782.92035	192942	1.261771459	273888	0.633539	0	1774.14332	2105.676521	0	1230.683214	364.84345	15.0678	0.972	28.2708	1.071	0	0	10.1718	11.808	0.999	3.627	0	0	1.9908	4.9464	3.8502	1.8666	0	0	4.338	8.4636	1.305	1.44	0	0	0	0	0	0
H-10	27.020253	12.84525	0	0	0.039	0	0	0	0	96.93357	462930.7797	471276	0.958256794	492201	0.609803	0	576	0	96969.29868	0	789.201644	0.0018	0	2.1672	0	0	0.0018	0.1494	0	0.0252	0	0	56.9214	0	0	0.2448	0	0	34.7616	0.1782	0	0.2952	0	0	4.239	0	0	0	0
H-11	23.842276	12.819434	0	0	0.039	0	0	0	0	100	504513	494037	0.723745012	504513	0.758699	0	0	0	499172.0703	0	414	0	0	0.1278	0	0	0.0144	0	0	0	0	0	3.6324	0	0	0.0378	0	0	20.304	0	0	0	0	0	74.6478	0	0	0	0
H-12	27.70353	13.550225	0	0	0.09477	0	0	0	0	80.567058	341873.2493	479331	1.136775471	497727	0.782334	0	3744	0	30619.05683	0	1270.20234	0.081	0	1.0026	0	0	0.009	0.477	0	0	0	0	26.2134	0.063	0	0.0702	0	0	51.174	0.1062	0	0.2214	0	0	18.855	0	0	0	0
H-13	28.950536	15.184135	0	0	0.111028	0	0	0	0	99.243871	459567.417	440775	1.000041888	466587	0.775299	0	454.73355	0	91009.62675	0	6356.74536	0.0324	0	7.2072	0	0	0.0072	0.0414	0	0.1638	0	0	17.3196	0	0	1.0368	0	0	66.6216	0.0108	0	0.5094	0	0	4.6944	0	0	0	0
H-14	26.818147	16.581463	417	1870.553535	0.173809	243	1870.553535	1.428342286	2.312764784	80.155247	299913.1975	400320	1.305259236	442908	0.71213	0	493.62742	18	12837.43894	489.25181	283.966322	1.7622	0.3456	9.99	0	0	0.0054	0.8712	1.9962	0.639	0	0	32.6826	0.657	4.1994	2.0268	0.0054	0	33.0192	0.2862	1.5804	2.7936	0.0018	0	4.3038	0	0.4536	0.3546	0
H-15	29.174363	17.101538	2803	7609.190483	0.186235	984	7609.190483	0.900382416	14.31799855	30.433454	30267.54686	121689	1.13919775	206181	0.612402	0	1174.304321	1324.722623	35.385338	993.665279	204.938216	22.8834	0.6336	34.3026	1.4742	0	0	8.7786	7.3296	0.6912	0.801	0	0.0342	1.5318	5.5728	3.6702	0.7524	0	0.1062	3.5874	3.213	3.3894	0.3942	0	0.0918	0.1782	0.4338	0.0738	0
H-16	28.433274	16.357527	2577	6216.265206	0.075467	2323	6216.265206	0	12.43253041	36.516501	48048.6059	169380	1.253929942	243531	0.652094	0	2247.797731	1492.982086	15498.09722	2561.74105	206.86507	19.5948	2.2608	28.4598	1.3266	0	0	11.3184	4.8996	0.3708	3.8646	0	1.8972	0.963	7.8012	2.016	0.612	0	1.233	3.6378	6.786	0.9108	0.7884	0	0.0252	0.0036	1.3212	0.0864	0
H-17	28.145308	15.031063	422	2928.91335	0.140365	422	2928.913351	0.713491348	5.144335354	39.832335	61653.04024	182286	1.209220276	225450	0.698427	0	1615.567726	427.289229	9269.196	1886.978209	2233.343138	2.061	9.486	43.3404	0.2556	0	0	1.8108	12.9618	1.4004	0.0324	0	0.4248	0.0648	9.648	4.3164	0.4932	0	1.377	0.2286	8.0208	1.6614	1.3518	0	0.0576	0	0.9342	0	0
H-18	26.614667	14.130579	0	2482.204951	0.224032	0	2482.204951	1.55114391	3.413265992	66.385488	145049.7952	271539	1.517307576	319014	0.692414	15	105.6699	28.196827	24354.25523	1334.311316	3347.046391	0	7.2792	29.466	0	0	0	0.0018	16.065	2.0196	0	0	2.0952	0	8.3178	3.6738	0.0414	0	5.5278	0.0018	11.6028	1.0746	0.18	0	1.98	0	0.495	10.0908	0.0018
H-19	26.597154	13.440687	6	609.674566	0.24693	5	609.674566	1.219349132	0	86.823215	234941.4417	273420	1.467730761	309681	0.669938	68.571429	389.045359	249.375	3199.482089	1380.501136	1535.83998	0.081	2.88	33.156	2.2122	0	0.1494	0.558	7.3422	1.4832	0.0018	0	5.0796	0.0504	6.7446	2.0682	0.0378	0	1.1106	0.3852	25.1856	0.2322	0.1332	0	0.7128	0.0108	0.4752	9.5166	0.009
H-20	27.225542	12.617068	1881	5176.853452	0.255461	1747	5176.853453	1.020463658	9.333243248	48.172306	96805.89833	245538	1.329075327	331155	0.688361	0	2595.656117	179.072521	252.62359	2002.065886	342.556434	10.269	0.9396	22.4532	0.4392	0	0	17.6562	6.4494	0.684	0.2862	0	0.6894	1.17	5.3892	4.2786	0.396	0	0.954	3.348	22.6998	1.3932	0.3546	0	0.0738	0	0.0018	0	0
H-21	27.071878	11.72303	15	1623.306621	0.23977	15	1623.306621	0	3.246613242	99.983102	479196.0179	450405	1.228672828	479358	0.683245	0	611.623636	325.664375	7926.507797	18139.60415	1412.684703	0.1242	0.1278	4.1022	0.3816	0	0.0216	0.909	17.2278	0.0864	0.1044	0	29.9682	0.0666	12.3948	0.5994	0.2664	0	16.4448	0.1548	9.6678	0.8352	0.027	0	4.0068	0.0126	0.6048	0.1026	0
H-22	27.274221	11.218766	0	356.040485	0.048	0	356.040485	0	0.71208097	99.160448	455366.1202	433458	1.250761028	463104	0.658874	0	0	0	225588.9939	0	1682.58469	0	0	8.3538	0	0	0.036	0	0	0	0	0	29.502	0	0	1.3608	0	0	47.9574	0	0	0.0396	0	0	9.4518	0	0	0	0
H-23	28.629466	11.094156	1	1432.891134	0.048	0	1432.891134	0	2.865782268	100	484254	457965	1.080588255	484254	0.704278	0	954.877308	0	23954.34898	0	737.592016	0.0252	0	3.7368	0	0	0.0126	1.3302	0	1.098	0	0	49.1598	0.3744	0	0.909	0	0	34.7472	0.6984	0	0.783	0	0	6.174	0	0	0	0
H-24	27.623182	11.090599	31	1751.376598	0.048	0	1751.376598	0	3.502753196	99.824183	469288.8833	433692	1.140071906	470943	0.62316	0	2411.255181	10.8	4596.424922	0	764.435152	0.3348	0	5.9706	0	0	0.0252	3.7548	0	1.6668	0	0	29.7576	0.4338	0	1.6524	0	0	46.8342	1.089	0	2.214	0.0108	0	5.508	0	0	0	0
H-3	28.703803	17.356963	2760	8747.810235	0.369346	506	8747.810234	1.76931963	15.72630084	28.886108	24733.78423	131823	1.148300931	215730	0.610163	0	668.882794	2673	0	742.579345	347.844442	20.5542	0.4068	35.3448	0.7704	0	0	10.008	5.49	1.134	0.8856	0	0	1.647	4.6242	5.0544	0.6678	0	0	4.3488	7.1226	1.5192	0.3492	0	0	0	0	0	0
H-4	28.236373	16.031867	1304	5808.352706	0.293569	1059	5808.352706	2.32247084	9.294234572	68.208429	125936.0282	193545	1.260873146	262881	0.674234	0	590.397607	774.346154	0	1597.329472	577.648836	9.7164	3.8934	32.5836	1.6038	0	0	5.013	6.8364	1.1412	0.297	0	0	1.737	11.4192	4.1706	1.9602	0	0	2.8404	10.3806	2.097	4.1922	0	0	0.0054	0.0414	0	0
H-8	28.519109	14.86185	2132	7103.018395	0.064757	733	7103.018395	0.956464394	13.2495724	35.584604	44925.53399	157428	1.278604145	247860	0.640958	9	1378.828454	887.699789	3322.640576	655.643338	252.407821	17.8218	0.4032	31.2858	1.1556	0	0	11.4426	4.257	0.153	0.2916	0	1.6902	2.0574	3.2418	3.195	0.396	0	0.7596	6.849	9.4248	1.773	0.5616	0	1.4004	0.1998	0.531	1.0548	0.072
H-9	27.244034	13.613798	0	0	0.039141	0	0	0	0	99.329242	481891.8348	467721	1.006043808	488403	0.66495	0	321	0	56413.68014	8106.825909	360.107841	0.0774	0.1314	2.7396	0	0	0	0.045	1.2834	1.1736	0	0	60.0444	0.0108	2.0808	0.4572	0	0	23.7762	0.045	1.1268	0.1494	0	0	3.7602	0	0.2718	0.1656	0
I-10	24.693166	13.86537	0	0	0.039	0	0	0	0	99.996247	479601.0014	456840	1.101718495	479637	0.727569	0	0	0	478259.7673	0	701.296209	0	0	4.2048	0	0	0.045	0	0	0	0	0	10.2726	0	0	0.036	0	0	26.9748	0	0	0.1098	0	0	57.1194	0	0	0	0
I-11	25.227997	14.657183	0	0	0.078301	0	0	0	0	54.772193	249068.9186	473040	1.220341484	493641	0.752457	0	458.01385	0	97960.83662	0	630.133254	0.0126	0	1.4418	0	0	0.0072	0.198	0	0.018	0	0	26.6832	0.0054	0	0.2862	0	0	33.0714	0.0054	0	0.0558	0	0	36.3726	0	0	0	0
I-12	26.595395	15.853823	0	457.370195	0.14628	0	457.370195	0.91474039	0	99.87359	475813.4586	455517	1.099701182	477018	0.71383	0	778.26645	0	155952.9809	0	1960.170108	0.036	0	5.0778	0	0	0.018	0.09	0	0.3906	0	0	30.9888	0.0072	0	0.6156	0	0	53.9622	0.0252	0	0.0684	0	0	7.1496	0.0036	0	0.0378	0
I-13	26.623159	17.026895	0	779.593644	0.261645	0	779.593644	1.559187288	0	66.559136	252296.9961	422433	1.266656288	454752	0.75741	0	936	15	39719.82469	36053.35537	5112.610375	0.018	0	9.1854	0	0	0.0288	0.351	8.6004	0.603	0	0	32.409	0.0486	3.0582	2.322	0.0216	0	29.5812	0.297	2.2878	1.2402	0.0144	0	8.9532	0.009	0.3852	0	0
I-14	28.177246	17.282557	2477	6751.221714	0.271253	2095	6751.221714	0	13.50244343	61.877111	127091.1054	214011	1.262258627	303786	0.658943	0	3434.696134	1668.857143	4499.429003	2499.7396	225.907712	13.7232	1.5768	23.7636	0.459	0	0.0378	17.0352	13.0446	0.1926	0.9306	0	4.3434	1.6758	6.2568	3.1878	0.6408	0	1.3842	4.2768	4.4208	2.0322	0.306	0	0.4356	0	0.1242	0	0
I-15	26.909188	16.288911	1455	4836.062351	0.08907	1122	4836.062351	1.432351792	8.23977291	89.776446	261691.97	262188	1.493590467	324486	0.692948	0	1237.580309	23.907764	0	4034.607514	368.914477	11.5866	2.4588	21.0006	0.0342	0	0	9.387	13.5108	0.828	0.0018	0	0	0.5832	18.315	2.5434	0.1692	0	0	2.4192	5.9004	1.5462	0.4644	0	0	0	0.8406	8.325	0.0126
I-16	26.05423	14.953242	883	2923.036692	0.095491	841	2923.036692	1.70107176	4.145001624	85.475673	277578.3863	321417	1.591280363	377181	0.681644	96.7239	541.618369	32.169867	3497.961687	937.208259	902.792245	6.5502	2.205	16.2648	0.0072	0.0342	0.0072	3.105	10.4706	2.5884	0	0.0018	4.3236	0.198	10.4472	2.979	0.0756	0.0108	7.4412	0.3582	5.0166	2.2338	0.2844	0	5.7618	0	2.5452	15.966	0.0252
I-17	27.368776	13.882654	0	457.769951	0.245175	0	457.76995	0.731619052	0.183920848	47.400179	62740.21086	146916	1.16842808	190917	0.629422	1013.5161	20.58516	12.117542	4555.575	3278.090259	6274.68765	0	17.9424	40.2516	0.0018	3.654	0	0.0018	4.0932	0.3294	0	0.3474	0.2016	0	10.566	2.079	0	1.0422	0.4806	0.0108	6.6744	0.5328	0.0414	0	0.2214	0	0.7992	10.8396	0
I-18	27.501184	13.148395	0	766.182992	0.254	0	766.182992	1.532365984	0	89.762606	209691.5851	220617	1.220575373	259695	0.664117	0	454.6914	57.091966	24547.18657	3961.001952	5190.207805	0.0144	9.3096	38.8854	0.0072	0	0	0.1728	8.73	0.315	0.045	0	0.522	0.0126	21.2616	2.2392	0.2988	0	4.4262	0.0612	11.8674	1.0098	0.414	0	0.0864	0	0.243	0	0
I-19	27.873756	12.361508	0	0	0.254	0	0	0	0	41.85826	104046.4275	261522	1.375767583	313164	0.687405	51.428571	291.525294	13.232124	13609.08537	1689.816312	2367.115483	0.018	7.2162	30.3552	0	0	0	0.1458	9.0738	1.5552	0	0	0.711	0.0216	21.3552	5.0022	0.0162	0	4.4154	0.0342	16.8354	0.5184	0.1188	0	0.0738	0	0.297	1.8684	0
I-20	27.511913	11.604535	0	0	0.241424	0	0	0	0	97.955998	409453.5682	403965	1.123034432	426663	0.684633	5337	0	13.5	79494.40109	1910.628471	8350.525779	0	0.1638	14.3604	0	0.315	0.0054	0	3.6306	1.1268	0	0.0594	6.7284	0	5.4234	4.5306	0.0054	0.3942	50.0706	0	5.9886	0.0918	0.0054	0.2988	6.2766	0	0.1548	0	0
I-21	28.069045	11.132258	0	1844.654712	0.066168	0	1844.654712	0	3.689309424	99.623963	448954.3671	405621	1.206666475	452349	0.534805	0	630	9	61830.30866	0	856.496932	0.0216	0	9.6462	0	0	0.027	0.558	0	0.7524	0	0	35.0694	0	0	1.341	0	0	44.5968	0.1656	0	0.9072	0.0018	0	4.5792	0	0	0	0
I-22	29.181607	10.981208	0	1245.680478	0.048	0	1245.680478	0	2.491360956	99.937629	461178.2631	427392	1.118501745	461754	0.544663	0	2368.788785	0	36841.12982	0	843.36728	0.1692	0	7.5762	0	0	0.0414	2.16	0	0.1098	0	0	35.2224	0.0792	0	0.3096	0	0	48.4488	0.8604	0	0.3042	0	0	2.7738	0.0144	0	0	0
I-23	28.142679	11.091829	69	1915.43715	0.048	0	1915.43715	0	3.8308743	99.070189	477891.5653	458937	1.040360778	486873	0.683976	0	1484.12226	0	17909.70816	0	2281.388311	0.3006	0	2.8314	0	0	0.09	2.1402	0	4.5702	0	0	44.7372	0.1638	0	7.119	0	0	31.0806	1.1898	0	2.4138	0	0	1.8036	0	0	0.5202	0
I-24	27.824101	11.128154	81	1194.470374	0.048	0	1194.470374	0	2.388940748	99.969546	472554.0517	441648	1.271011853	472842	0.680827	0	1162.163419	24.428571	52093.49473	0	1351.752763	0.2952	0	5.3082	0.0018	0	0.0342	2.8476	0	4.1742	0	0	20.5848	0.1296	0	2.106	0	0	46.4688	0.8568	0	0.9846	0.0666	0	12.5694	0	0	0	0
I-3	28.702889	17.814911	2757	8078.666718	0.331677	2243	8078.666718	0.12506618	16.03226726	13.221792	13365.63373	138870	1.168679296	237222	0.607371	0	2206.760158	2013.666577	0	1033.206566	348.632957	19.7964	0.3582	30.2814	2.493	0	0	16.362	6.426	1.2438	1.332	0	0	1.6398	4.2624	4.725	0.9594	0	0	5.301	3.5298	1.0224	0.4572	0	0	0	0	0	0
I-4	29.217454	16.343458	1973	5998.759629	0.230192	1146	5998.75963	1.183946976	10.81357228	37.473926	63995.87359	179838	1.238519749	258876	0.645329	182.54553	1033.355481	5181.343806	0	782.305358	278.934213	14.8482	0.1908	27.945	5.1444	0.0018	0	10.3518	3.6018	0.2988	10.4202	0.036	0	2.7018	1.5354	2.9394	4.2858	0.045	0	6.9156	5.3442	1.4184	1.8648	0	0	0.027	0.0108	0	0
I-7	28.453194	15.486085	1799	6507.504714	0.075052	955	6507.504714	1.486738062	11.52827137	50.244438	79532.84137	180441	1.285780229	270621	0.638338	9	4125.821367	21.572456	0	4081.02885	265.265992	18.0144	0.585	27.423	0	0	0	11.6118	12.1392	0.4176	0	0	0	2.6478	3.897	3.096	0.009	0	0	9.0234	7.7292	2.3454	0.0702	0	0	0.1224	0.7902	0.0036	0
I-8	25.869424	14.418194	34	482.295242	0.040565	33	482.295242	0	0.964590484	99.549092	482638.1581	467208	1.29667067	487017	0.739202	13.833333	1065.788575	42.256467	7402.428861	1785.232067	433.798026	0.2682	0.2754	2.0718	0	0	0.0144	0.6642	23.1444	0.3276	0	0	18.5688	0.1116	10.0206	0.765	0.0288	0	7.4772	0.3708	6.633	0.3276	0.1692	0	22.9428	0	0.8928	3.375	0.0036
I-9	27.090998	13.590354	0	0	0.039	0	0	0	0	100	495576	473688	0.840557316	495576	0.589401	0	0	0	163889.5236	0	519.032261	0	0	1.4544	0	0	0.009	0	0	0	0	0	27.6624	0	0	0.0054	0	0	66.8088	0	0	0.1944	0	0	2.4588	0	0	0	0
J-10	23.874669	15.54491	0	0	0.03899	0	0	0	0	100	494982	477504	1.07372149	494982	0.694152	0	0	0	490166.953	0	350.855197	0	0	1.152	0	0	0.0306	0	0	0	0	0	22.6674	0	0	0.1224	0	0	17.73	0	0	0.6966	0	0	56.223	0	0	0	0
J-11	25.294148	16.216932	0	533.046799	0.098388	0	533.046799	1.066093598	0	71.569728	269389.6849	458244	1.254719037	480924	0.718674	0	0	0	35701.79733	459.985292	1379.86802	0	0	4.3218	0	0	0.072	0	0	0.3114	0	0	33.8778	0	0.0018	1.0836	0	0	38.718	0	0.27	1.152	0	0	18.6696	0	0	0	0
J-12	26.194075	16.817041	30	832.999076	0.208068	0	832.999076	1.665998152	0	55.062174	231119.1855	429219	1.193663348	458874	0.704858	0	1053.996538	0	10125.67075	0	3293.003849	0.1566	0	8.2314	0	0	0.0288	1.6254	0	2.655	0	0	34.2504	0.1422	0	3.987	0	0	39.7296	0.5454	0	1.6578	0	0	6.0606	0	0	0	0
J-13	26.278529	16.930752	0	461.267464	0.286381	0	461.267464	0.922534928	0	98.968109	462181.7108	453159	1.193539341	471852	0.750748	0	184.473262	28.271828	10557.36733	186700.5236	2877.875588	0.4212	0.7092	4.5234	0	0	0.0054	0.531	20.151	0.4608	0	0	18.4608	0.0432	6.4134	0.5238	0	0	33.1866	0.3546	9.6984	0.8154	0.018	0	3.2238	0	0.387	0	0
J-14	27.376508	16.846232	333	2130.045718	0.269703	318	2130.045717	2.454071254	1.80602018	39.180694	141353.8918	380718	1.484506088	426654	0.684412	9	730.967137	42.261872	13522.60252	8539.506717	1343.337846	1.296	2.2158	10.5678	0.0036	0	0.8658	2.4066	32.6448	1.0314	0	0	4.0716	0.3492	8.9694	2.8188	0.0954	0	3.1716	0.7272	16.659	1.4346	0.171	0	0.81	0	1.0872	6.6888	0
J-15	28.052305	16.151114	1481	5615.453663	0.164674	787	5615.453663	1.190236988	10.04067034	79.17883	208244.7915	248580	1.47584017	329895	0.674847	140.209165	1094.351782	411.210317	0	3065.146768	483.577853	10.08	5.2326	17.9856	0.792	0.2466	0	8.8164	15.7662	1.0008	3.0186	0	0	0.576	12.6	4.3704	0.981	0.108	0	2.0916	2.7234	2.8368	0.7218	0.0324	0	0	0.387	9.558	0
J-16	28.722747	14.869638	1700	5118.918466	0.104165	163	5118.918466	0	10.23783693	73.678966	189199.7265	267831	1.272628194	343197	0.646813	27	3750.780465	2222.957011	0	7388.212267	271.439066	10.998	0.0954	18.8352	1.521	0	0	10.3086	24.4998	0.8784	4.1202	0	0	0.7866	14.3118	2.7666	2.25	0	0	2.7324	2.574	1.2096	2.2032	0	0	0	0.0396	0	0.054
J-17	25.232756	13.776155	0	0	0.135897	0	0	0	0	79.764164	285003.6195	403416	1.377053378	422073	0.753039	16.2	0	35.581465	14743.2755	3185.811079	13120.64406	0	0.2142	15.5322	0	0	0	0	5.7384	0.0792	0	0	15.6042	0	9.9252	0.5382	0.009	0	36.1746	0	6.6294	0.144	0.0216	0	3.3696	0	0.4374	4.8006	0
J-18	28.266037	13.243718	167	1678.660383	0.242965	92	1678.660383	1.676984126	1.68033664	85.60331	248065.608	284166	1.430525543	337140	0.626858	9	5583.6624	14.142857	2991.535289	2876.944929	2163.949975	1.4328	4.2174	27.3816	0	0	0.0288	2.9286	13.7322	0.5832	0	0	9.8982	0.117	17.793	2.7612	0	0	2.4606	0.819	11.178	1.701	0.0396	0	0.1296	0	0.2862	2.403	0
J-19	29.671082	12.502736	0	0	0.254	0	0	0	0	27.633841	20412.94712	118989	0.870014843	151803	0.623264	0	0	9	18090.43688	3844.013067	7645.589093	0	23.8086	45.8028	0	0	0	0	0.7632	0.2286	0	0	1.4094	0	13.6674	1.4832	0	0	5.76	0	6.8724	0.0072	0.0018	0	0.153	0	0.2286	0.009	0
J-20	26.304592	11.518326	0	0	0.251002	0	0	0	0	100	493182	476118	1.042730138	493182	0.62581	0	0	0	116026.3582	12309.09904	155.990954	0	0.864	0.6714	0	0	0.0018	0	5.103	0.0558	0	0	30.5172	0	15.246	0.0954	0	0	37.0008	0	7.8444	0.0234	0	0	1.3104	0	0.5256	0	0
J-21	28.954574	11.071085	0	0	0.049114	0	0	0	0	100	500112	489888	0.991163314	500112	0.538993	0	0	0	499235.2255	0	152.935268	0	0	0.1548	0	0	0.0144	0	0	0	0	0	58.9644	0	0	0.0126	0	0	28.4418	0	0	0	0	0	10.4346	0	0	0	0
J-22	28.267725	10.924264	19	1692.730762	0.048	0	1692.730762	0	3.385461524	99.965085	463662.0733	422136	1.139717593	463986	0.59132	0	738.873415	9	21535.00102	5189.781443	2126.138795	0.1674	0.0558	7.4772	0	0	0.0432	1.5426	3.321	8.4942	0	0	33.2712	0.1638	1.6092	3.1914	0	0	32.6538	0.4284	3.2868	1.3104	0.0036	0	2.4534	0	0.0018	0	0
J-23	28.7239	10.943579	33	1183.460062	0.048	4	1183.460062	0	2.366920124	97.29755	456550.4866	452052	0.941785485	481896	0.636031	0	858.995486	0	15578.73623	0	624.605981	0.0324	0	3.735	0	0	0.0306	1.4976	0	0.2754	0	0	45.4734	0.0792	0	0.1242	0	0	46.467	0.684	0	0.1332	0	0	0.7776	0.009	0	0	0
J-24	28.27506	11.057982	0	921.403546	0.048	0	921.403546	0	1.842807092	99.90079	488898.6898	466785	0.924238083	489870	0.659787	0	2314.094951	0	79454.20161	0	186.911089	0.2574	0	1.998	0	0	0.0468	0.8496	0	0.0126	0	0	22.5882	0.1494	0	0.225	0	0	66.5046	0.5436	0	0.4212	0	0	4.8186	0.0018	0	0.1242	0
J-25	26.785415	11.431003	5	1576.878525	0.048	0	1576.878525	0	3.15375705	97.803148	398193.6644	357408	1.419281467	416232	0.719673	0	516.989121	0	3901.897254	58050	1789.016247	0.0018	0.09	17.0136	0	0	0.0702	0.3834	0.2394	1.305	0	0	9.873	0.1008	1.2996	3.3426	0	0	24.6996	0.1188	9.981	4.1868	0	0	22.8582	0	0	0.2448	0
J-3	28.314044	19.300703	1786	6135.326149	0.246405	1709	6135.326149	1.521860724	10.74879157	32.600833	50183.5903	174384	1.247799862	228942	0.670096	0	1150.983329	1802.7	0	2167.515144	696.106478	12.492	1.6632	39.3984	0.495	0	0	5.5062	5.7996	0.3294	2.0718	0	0	1.6128	9.3096	2.9538	0.495	0	0	2.2734	12.213	1.0368	0.5436	0	0	0	1.728	0.0054	0
J-4	29.561199	17.573239	1830	7787.746121	0.270223	1480	7787.746121	2.172603738	13.4028885	38.573364	32324.15652	112068	1.029745274	172728	0.621213	675	686.778963	223.495681	0	1039.735263	1109.706963	12.0186	1.1538	52.209	0.1116	0.2664	0	5.6898	8.6148	0.9702	0.0036	0	0	1.044	4.491	3.231	0.0864	0.0036	0	2.9628	3.8736	2.4912	0.1422	0	0	0	0.261	0.3024	0
J-5	28.370881	16.653599	2167	8043.691216	0.151612	2084	8043.691216	2.659186584	13.42819585	45.6908	58496.08212	139959	1.127267112	216792	0.643473	0	471.925968	273.90924	0	1631.367714	481.280898	14.9922	2.1042	38.7414	0.9054	0	0	7.1136	2.5398	0.3636	0.1656	0	0	1.4958	3.7602	4.9338	0.2556	0	0	4.7826	14.4414	3.0726	0.5202	0	0	0	0	0	0
J-6	28.036724	16.535841	2134	5992.132062	0.049327	941	5992.132062	0	11.98426412	77.407467	171248.7891	194382	1.302812197	280845	0.649863	0	3523.036053	1260.347702	0	9612.980402	229.02274	17.5302	0.6156	25.3638	0.4014	0	0	13.6206	4.9428	0.2556	0.9234	0	0	2.7306	6.3882	3.4776	0.4788	0	0	9.3132	10.8738	1.9944	0.7038	0	0	0.1008	0.1962	0.0072	0
J-7	27.134029	16.538416	410	2064.271581	0.036767	270	2064.271581	1.379491964	2.749051198	87.99614	343040.9499	406053	1.326141381	438309	0.718165	0	2433.252655	13.129433	0	65963.89928	320.576094	3.744	0.3816	8.5086	0	0	0	2.673	40.8528	0.0864	0	0	0	1.0656	13.7556	1.9386	0	0	0	2.2572	22.8384	0.5148	0.072	0	0	0.0054	1.2258	0.0072	0
J-8	27.34715	15.93395	0	536.951018	0.054796	0	536.951018	1.073902036	0	99.960377	476613.0944	448515	1.205795184	476991	0.761107	0	2902.73676	56.690044	44868.75003	59914.5858	820.066688	0.972	0.162	3.618	0	0	0.018	1.9566	30.8556	1.008	0	0	11.5002	0.5544	17.0964	1.746	0.2592	0	6.642	2.0736	11.889	0.9864	0.045	0	8.6598	0	0.1494	0	0
J-9	25.199277	15.281613	0	0	0.038973	0	0	0	0	100	494667	471753	1.22717367	494667	0.732722	63	0	0	155090.4745	672.264696	850.421704	0	0	1.2384	0	0	0.0216	0	1.2636	0	0	0	26.4402	0	1.7298	0.2142	0	0	28.2888	0	0.2826	0.5382	0	0	37.593	0	0.054	1.5786	0
K-10	25.014445	18.36499	0	770.541582	0.051916	0	770.541582	1.541083164	0	61.768494	199971.1356	423693	1.34121528	454149	0.736753	0	0	12.6	16201.86239	24356.58442	4455.64711	0	0.6678	9.0738	0	0	0.0144	0	1.0944	0.81	0	0	27.8982	0	0.8946	1.6128	0.0072	0	29.025	0	6.9516	0.9486	0.0054	0	20.5596	0	0.0594	0.0144	0
K-11	26.580077	17.4322	0	0	0.242988	0	0	0	0	99.998206	501723.0003	491301	0.971498769	501741	0.712595	0	0	0	111684.6285	34715.40857	4636.542373	0	0.2394	0.0036	0	0	0	0	2.6964	3.2922	0	0	44.3682	0	1.179	0.342	0	0	40.0842	0	2.5254	0.0126	0	0	2.6622	0	0.1044	0.027	0
K-12	27.908911	16.661342	0	1050.725093	0.244157	0	1050.725093	1.537430178	0.564020008	70.363668	229736.8189	378756	1.243082378	417744	0.683297	870.168868	243.053475	12.262725	16710.88138	0	9507.350744	0.1944	0	17.1378	0	0.0396	0.036	0.531	0	21.555	0	0.2952	29.4768	0.0288	0	3.9654	0	0.8874	13.0716	0.1692	0	4.9104	0.0144	0.1368	6.7572	0	0	0.0144	0
K-13	26.020203	16.244621	0	0	0.224118	0	0	0	0	99.991302	413802.0047	392121	1.574100113	413874	0.661991	14.806452	648	68.092817	100631.4137	5637.879012	4644.534369	0	0.0054	13.4676	0	0	4.3182	0.0954	2.3868	0.5688	0	0	16.5006	0.0162	9.1152	3.087	0.1098	0	18	0.009	15.7842	1.1538	0.4842	0	1.5678	0	0.9	12.4236	0.0972
K-14	28.194245	15.896685	2751	7785.331592	0.090791	1562	7785.331592	0	15.57066318	35.805651	54281.57267	174141	1.254056736	279333	0.64439	29.940953	2437.238112	28.285714	0	1865.459006	279.931076	15.8472	0.0864	28.6848	0	0.063	0	20.4966	6.5466	0.8136	0	0	0	1.7892	2.6136	3.8556	0.0234	0.0072	0	9.81	5.391	3.5388	0.0558	0.0018	0	0.0108	0.1404	0.1494	0
K-15	29.437007	15.384779	2387	6492.009102	0.1227	2059	6492.009102	0	12.9840182	39.946354	59779.24657	173709	1.201861371	268425	0.631913	116.78025	2822.690453	11737.51843	0	2058.058396	365.379804	12.9222	1.3536	28.4886	3.9258	0.027	0	13.5882	10.8594	0.459	6.5826	0	0	1.548	1.6812	3.5406	1.9764	0	0	6.7266	0.9684	3.573	1.638	0	0	0.0324	0.036	0.0018	0
K-16	26.562472	14.494127	1477	4608.383653	0.103059	242	4608.383653	0	9.216767306	92.910217	315016.4734	287055	1.474505359	364581	0.704304	0	2556.912374	488.29391	16829.68912	1761.435334	425.229106	8.1828	0.6426	19.0476	0.0018	0	0	10.2222	5.3694	0.5796	1.3014	0	1.5084	1.4436	15.5106	5.0472	0.2124	0	5.112	6.8868	4.6728	3.4884	0.477	0	6.8904	0.0288	0.5148	2.7864	0
K-17	27.364069	13.712006	7	763.741482	0.174979	7	763.741482	0.266747736	1.260735228	83.249243	326635.5747	429201	1.31557045	454869	0.697745	0	211.466764	272.131572	19023.52364	2337.62228	1814.070051	0.315	1.692	7.1766	0.4788	0	0.0144	0.1818	15.327	0.1386	0.0108	0	22.473	0.0234	32.1138	0.7722	0.0576	0	6.4224	0.1584	4.1418	0.324	0.2592	0	1.3626	0.0144	0.9684	5.409	0
K-18	28.461687	13.170312	64	591.732634	0.254	64	591.732634	0.858531732	0.324933536	26.371681	17406.88468	90846	0.822206711	132210	0.600085	0	1390.54785	25.2	0	2786.001066	4425.606164	0.5166	17.8506	55.5228	0.0054	0	0	0.7956	1.8	0.1458	0	0	0	0.1152	11.6784	2.9196	0	0	0	0.6948	7.0362	0.6768	0.0198	0	0	0.036	0.0612	0.0504	0
K-19	28.092804	11.936401	0	0	0.254	0	0	0	0	87.767112	288927.8987	329121	1.198278485	373158	0.610846	0	0	66.237038	254870.3481	6750.515654	920.598981	0	16.3116	9.6516	0	0	0.0054	0	0.522	0.0414	0	0	7.0578	0	12.7638	0.8118	0.009	0	40.3164	0	6.7446	0.0576	0.0432	0	3.2904	0	0.1872	1.962	0
K-20	27.301168	11.183343	0	0	0.147943	0	0	0	0	99.976365	494793.0409	481257	0.904121391	495027	0.573939	0	150.469875	0	487205.6157	455.4192	782.4771	0.0666	0	1.5678	0	0	0.0054	0.0216	0	0.3852	0	0	64.8702	0	0.0954	0.2394	0	0	25.3584	0.0108	0	0.135	0	0	6.6852	0	0	0	0
K-21	28.858612	11.012799	0	1204.817536	0.048	0	1204.817536	0	2.409635072	99.985337	490887.0168	468648	1.126121362	491031	0.723428	0	1288.1205	9	97145.00284	0	718.988699	0.009	0	2.394	0	0	0.0216	0.1728	0	0.0072	0	0	38.7324	0.0072	0	0.0738	0	0	46.872	0.0702	0	0.1602	0.0054	0	9.2124	0	0	0	0
K-22	29.00537	11.055492	0	1279.002304	0.048	0	1279.002304	0	2.558004608	99.791208	463592.4373	434286	1.00106143	465534	0.654477	0	1448.170893	12.6	10946.00721	2030.58282	1971.500549	0.1422	0	7.4142	0	0	0.0072	0.9864	0.4068	0.9414	0	0	32.967	0.0702	0.3114	0.9576	0	0	52.812	0.4446	0.5292	0.2286	0.0126	0	1.6398	0	0	0.0216	0
K-23	29.809646	11.176842	0	686.751471	0.048	0	686.751471	0	1.373502942	99.998136	482769.0003	454905	1.143385469	482787	0.568544	9	381	0	153419.1957	15.106785	633.846064	0	0.0018	4.4136	0	0	0.0198	0.1368	0	0.0558	0	0	45.5004	0.009	0.0342	0.2664	0	0	40.1292	0.0738	0.0864	1.3014	0	0	4.7916	0	0.1152	1.4526	0
K-24	29.882425	11.479288	25	2118.12832	0.062174	18	2118.12832	0	4.23625664	99.737438	446682.493	396450	1.229015107	449037	0.644751	0	1859.633239	13	6185.09554	302.48506	767.20051	0.3438	0	10.4904	0.0036	0	0.0252	4.7466	1.5084	0.7542	0	0	39.8178	0.621	0.4536	2.5542	0	0	29.0376	2.5398	0.396	1.7514	0.0198	0	3.789	0	0.0684	0.864	0
K-25	25.379526	12.079758	12	731.80708	0.048	0	731.80708	0	1.46361416	99.793683	477866.4453	454284	1.02612801	479844	0.790852	0	1324.93327	0	66241.41457	7279.40805	1088.998688	0.036	0	4.5162	0	0	0.0162	0.4824	0.0036	0	0	0	6.1614	0.144	0.0576	0.2502	0	0	30.0654	0.072	1.386	0.2682	0	0	55.9872	0	0	0	0
K-4	28.571662	17.262934	3180	8478.322754	0.215738	2601	8478.322754	1.750070326	15.20657518	20.546628	19156.80882	113697	1.15153675	196587	0.604606	105.0423	1321.352701	2266.287073	0	383.861192	420.179767	22.149	0.4752	36.7884	1.4058	0	0	10.089	2.6802	0.6858	1.5408	0	0	1.71	2.709	3.7242	1.6758	0.018	0	5.2434	2.6118	2.2302	2.1564	0	0	0.0288	0.576	1.4328	0
K-5	28.015983	17.29913	1656	5336.330695	0.176178	1061	5336.330696	1.09498797	9.577673422	50.070624	88164.87093	202887	1.29965018	286731	0.645217	0	1695.626904	5301.190397	0	2758.86192	296.00954	10.737	4.4208	24.5052	3.474	0	0	8.9082	4.6296	0.549	8.0208	0	0	3.51	2.5632	4.05	2.2752	0	0	6.21	9.3762	3.393	3.1122	0	0	0.0198	0.0288	0.0576	0.0648
K-6	26.632959	17.888217	979	4561.242187	0.051317	520	4561.242188	3.681813488	5.440670888	80.116839	228142.5458	280188	1.425613508	349713	0.706955	6198.65705	3236.82882	166.662546	27	4050.857343	336.374166	8.1018	1.4454	19.4148	0.2538	1.3212	0.0054	8.5014	10.3806	0.2502	0.6156	1.3284	0	2.1474	10.3338	3.0186	1.0188	0.774	0	6.1218	20.9844	1.8198	0.351	0.2232	0	0.0558	1.5228	0.1458	0
K-7	25.214107	18.788726	35	2554.935724	0.038771	34	2554.935724	3.665973712	1.443897736	60.059265	232142.6905	412047	1.326890419	455580	0.758619	0	2587.952872	82.180442	52368.93097	7462.021247	780.583654	0.8424	0.4428	7.9704	0.0738	0	0	2.9448	19.6938	0.3978	0.0216	0	0.0234	1.5894	12.4686	2.6478	0.9144	0	1.8144	3.7008	32.5836	1.5894	0.9756	0	6.7824	0	0.5562	0	0
K-8	25.52228	18.785947	0	1048.469261	0.038298	0	1048.469261	2.096938522	0	98.463583	479438.4125	479979	1.252744449	494397	0.741881	2632.5	27	67.191879	45244.45655	675.590386	1493.496944	0	0.225	1.3806	0	0	0.0288	0	1.0926	0.1152	0	0	49.5252	0	3.483	0.2646	0.0036	0	12.006	0	2.853	1.1304	0.0054	0	19.2006	0	4.32	2.4354	0.0846
K-9	27.17411	18.322968	8	0	0.038148	0	0	0	0	99.974721	498177.0637	477765	1.01695542	498429	0.653831	0	2250	0	122801.7264	0	242.339862	0.1026	0	1.2204	0	0	0.0324	0.2736	0	0	0	0	45.828	0.0198	0	0.0648	0	0	44.055	0.0378	0	0.0432	0	0	7.0866	0	0	0	0
L-10	26.602522	20.573449	0	4428.067531	0.054231	0	4428.067531	8.856135062	0	54.290371	134952.9948	333594	1.41749109	386505	0.648307	0	948	293.050248	15778.59007	12735.38485	12068.34227	0.0162	0.0036	22.698	0.0036	0	0.0396	0.3042	0.0054	1.6182	0	0	19.3932	0.1026	0.4428	4.9986	0.6714	0	19.6686	0.1242	7.1028	6.6942	1.206	0	13.9338	0	0.0324	0.0918	0
L-11	27.29879	19.613157	1938	4256.928382	0.249656	1780	4256.928382	1.02323072	7.490626044	76.108935	198989.2516	269829	1.312925889	340056	0.69755	0	1650.825845	3794.869565	7217.1574	2701.916571	291.156919	9.9126	1.6362	18.5976	2.2842	0	0	9.6012	10.3176	0.2682	10.9764	0	0.0054	0.7488	2.43	2.3094	3.1986	0	0.0324	3.8808	16.7796	1.3608	0.9972	0	4.2948	0	0.2718	0.0018	0
L-12	27.494492	17.849284	691	2498.909757	0.233885	669	2498.909757	1.55016284	3.447656674	78.014237	234225.3252	312309	1.416963872	366660	0.699714	1489.740035	1322.760264	33.782079	4512.873452	6790.658087	1002.247044	4.2768	0.7038	20.3292	0.009	1.4418	0	3.7764	14.4342	7.1856	0	1.4184	2.7846	0.711	14.058	2.5344	0.0216	2.1528	0.45	2.0106	18.2484	2.286	0.1116	0.0702	0.216	0	0.153	0.585	0
L-13	24.958723	16.75409	6	157.16519	0.16977	3	157.16519	0	0.31433038	97.449267	409897.8063	393228	1.577462874	431523	0.719264	265.900379	116.34435	37.551724	59552.49451	606.476698	5601.176564	0.0234	1.3518	12.4434	0.0018	0.0216	0	0.0864	2.6442	0.81	0	0.8172	20.0142	0	4.932	2.511	0.1224	1.314	18.4158	0.0216	7.8948	0.9828	0.0864	0.279	7.0938	0	0.846	14.5224	0.0072
L-14	27.740443	16.119568	1700	5576.393695	0.055352	1231	5576.393695	0	11.15278739	74.686821	182990.1592	243945	1.335767485	323298	0.700204	9	4657.739084	40.846154	0	6046.363673	244.185483	12.7782	1.5804	21.0564	0.0018	0	0	14.8176	9.6048	0.1386	0	0	0	0.8676	7.0956	2.8332	0.0468	0	0	4.2858	22.7718	1.4148	0.1638	0	0	0.0054	0.135	0.3078	0
L-15	29.281359	15.74054	1774	4229.958315	0.062702	1774	4229.958315	0	8.45991663	87.309464	270780.822	285264	1.339464645	353673	0.683146	0	5253.425734	867	0	11320.92884	298.862221	9.7956	0.657	18.4806	0.8208	0	0	16.3926	20.2752	0.2016	1.0656	0	0	1.0962	9.828	1.8774	0.3384	0	0	5.9022	9.333	2.8386	0.3762	0	0	0	0.6462	0	0
L-16	27.657108	15.269305	1161	3792.879834	0.073174	1158	3792.879834	0	7.585759668	95.135995	363786.0899	340956	1.389996493	401706	0.71837	0	1585.463864	332.968512	573.146327	11427.27361	393.470533	5.2956	0.594	13.0068	0.9774	0	0	6.9804	22.3182	0.3672	0.7398	0	0.1098	1.2096	22.1004	2.79	0.8514	0	1.296	4.2876	11.8674	3.7206	0.8226	0	0.4842	0.2016	0.1116	0.0018	0.0054
L-17	26.886189	14.304868	18	623.756111	0.133717	18	623.756111	0	1.247512222	99.886217	481401.7511	461448	1.323830687	482499	0.706623	0	346.264491	343.368847	14328.108	34079.88252	1677.069986	0.4212	0.9018	2.2626	0.0126	0	0	0.7866	41.5026	0.0558	0.3654	0	1.134	0.1314	28.5786	0.6138	0.5346	0	1.0296	0.3816	9.2394	0.144	1.3986	0	0.5904	0.0054	1.5228	8.1918	0.0216
L-18	28.20567	13.594214	168	2040.39211	0.25304	160	2040.39211	1.663131646	2.417652574	81.114875	289062.6202	391446	1.272341159	430434	0.689986	0	1164.085638	31.697909	1382.714538	6151.145016	844.15655	1.0602	1.9908	11.277	0.0414	0	0.0018	1.6614	45.027	0.6714	0	0	1.5462	0.108	17.235	2.133	0.009	0	2.8692	0.738	3.9546	0.9738	0.0288	0	7.7886	0	0.612	0.0234	0
L-19	27.582483	12.637716	0	564.940378	0.254	0	564.940378	0	1.129880756	88.787148	310721.6418	359757	1.457583112	388242	0.717719	0	40.179137	28.440289	25269.02704	6203.506963	930.631586	0	7.6788	14.8176	0	0	0.0018	0	11.9358	0.2124	0	0	0.1404	0	27.7542	1.1232	0.1098	0	9.324	0	20.0106	0.5634	0.1242	0	0.4212	0	0.8802	4.7934	0
L-20	26.091635	11.570391	0	0	0.247236	0	0	0	0	98.025352	436742.2221	430596	1.011870674	454410	0.666424	0	136.784451	18	58205.86103	38346.30243	5351.085795	0.0162	0.0216	9.2502	0	0	0.009	0.0792	0.4608	0.2394	0	0	19.971	0.0018	6.6636	0.7308	0	0	57.2904	0.0126	0.3888	0.396	0.0036	0	3.078	0	0.0594	0.108	0
L-21	28.077349	11.359874	0	308.924379	0.050947	0	308.924379	0	0.617848758	99.648896	442896.7692	407448	1.342240509	446022	0.71797	0	923.39466	185.7879	71837.17448	0	1309.676996	0.054	0	11.061	0	0	0.0252	0.6768	0	0.009	0	0	30.3984	0.0054	0	1.1988	0	0	38.1384	0.1512	0	0.4158	0.036	0	16.0704	0	0	0.1278	0
L-22	30.196468	11.628457	0	392.619922	0.048004	0	392.619922	0	0.785239844	96.553668	447006.1108	460350	0.98667259	478944	0.678847	0	0	138.2121	158834.0846	0	2591.501167	0	0	4.6206	0	0	0	0	0	0	0	0	52.488	0	0	0.0846	0	0	38.7162	0	0	0.0018	0.0288	0	3.7008	0	0	0	0
L-23	28.11121	12.007839	0	1105.147378	0.058768	0	1105.147378	0	2.210294756	99.760922	494537.6378	479448	0.903438338	496908	0.756965	0	211.382374	0	5566.435044	115.958783	240.605359	0	0	0.801	0	0	0.0018	0.0522	0.1602	0.2034	0	0	22.6512	0.009	0.6012	0.5598	0	0	65.583	0.0054	0.3942	0.3096	0	0	7.8606	0	0.0108	0	0
L-24	28.576595	12.246643	548	1788.76585	0.155595	481	1788.76585	0	3.5775317	94.490976	409214.4401	422379	1.284556743	457758	0.778319	0	5625.322145	540	15872.66569	1157.493775	320.901564	3.3102	0.0846	4.662	0.5346	0	0.0036	4.4298	5.355	0.0306	0.3402	0	21.033	0.7902	2.7954	0.9072	0.3438	0	40.419	2.1744	3.7692	0.9936	0.5094	0	4.9122	0	0.2088	1.9026	0
L-25	27.618789	12.475723	38	619.6059	0.08408	38	619.6059	0	1.2392118	99.940375	482445.2036	452160	1.202328703	483021	0.742602	5778	2170.758445	28	796.497928	61689.88433	549.235341	0.837	1.0854	1.8126	0	0.2106	0.018	4.1976	22.0752	0.1584	0	0.0558	5.8356	1.4094	17.1828	0.6174	0.0342	0.6462	3.8898	1.6686	33.5952	0.765	0.0162	0.243	3.5586	0.0126	0	0	0
L-26	28.089242	12.984507	171	2545.222743	0.047849	23	2545.222743	1.486105682	3.604339804	99.818486	444628.7178	392346	1.265587561	446247	0.75503	0	5731.738957	9	318491.4618	142.87232	350.081623	2.538	0	8.4348	0	0	0	9.63	0.009	0.0666	0	0	35.4924	1.98	0.198	1.8828	0	0	20.0916	8.2494	1.539	1.6722	0.0018	0	8.3988	0	0	0	0
L-5	27.416092	18.455919	1505	4346.307151	0.153176	1460	4346.307151	1.253799224	7.438815078	44.91056	129560.6798	274419	1.450038936	339615	0.701341	53.470588	1557.064721	482.793607	13226.87031	6314.618274	441.629844	9.369	0.7938	21.6324	0.2754	0.144	0.0108	8.6598	10.9206	0.5004	1.3842	0	4.869	1.4166	5.688	3.2274	0.3582	0.009	3.6486	4.2984	16.0758	1.6542	0.2142	0.018	1.7118	0.1944	0.603	2.196	0.0072
L-6	27.882412	19.518406	929	4819.075679	0.168036	929	4819.075679	1.986798362	7.651352996	61.289479	184545.7991	314082	1.383208007	378711	0.715424	2149.02885	2257.074281	356.582309	252	7111.457799	350.86301	4.9302	0.243	17.0928	2.1222	0.0072	0	8.7264	22.5684	0.252	0.1386	0.2322	0.0252	1.0062	10.5174	2.7972	0.855	0.0918	0.0252	4.1832	20.0286	2.4552	0.882	0.1134	0	0.0414	0.5418	0.0144	0.0306
L-7	25.629666	20.274668	462	2841.55627	0.043634	158	2841.55627	1.907220374	3.775892166	90.951086	347811.4655	358848	1.434058482	416934	0.70661	0	2483.125162	296.206039	0	8654.948413	298.707999	2.808	1.1988	12.3912	0.6354	0	0	6.8994	19.1142	0.3834	1.179	0	0	1.251	19.5894	2.3616	0.918	0	0	4.689	19.917	3.528	1.188	0	0	0.1386	0.5796	1.1448	0.0126
L-8	25.957873	20.878152	771	6247.754285	0.036807	527	6247.754285	5.891443164	6.604065406	61.647418	142748.3549	261135	1.389358158	347562	0.7158	16.2	851.450971	217.154803	0	1101.244128	860.592773	5.0544	0.576	25.0434	0.1116	0	0	7.8624	3.357	0.7866	0.3402	0	0	0.882	6.2964	5.418	2.1078	0	0	4.1742	25.4142	7.0362	2.1528	0	0	0.0504	0.5202	2.9574	0.0342
L-9	27.528057	20.75766	938	4926.399809	0.161794	922	4926.399809	2.869146148	6.98365347	47.648143	166230.484	303786	1.433995136	371196	0.662335	0	3112.924701	159.183642	78297.29776	1984.120849	497.083803	5.4594	1.026	19.242	0.0702	0	0	7.6914	7.0938	0.5274	0.3114	0	15.4854	1.0404	3.411	3.0546	0.2592	0	14.2236	4.0392	10.7262	3.411	0.3114	0	0.7938	0.063	0.342	0.3222	0
M-10	27.943651	21.184676	1259	4496.643981	0.20501	1174	4496.643981	3.112361954	5.880926008	40.339602	106008.7562	278244	1.394976494	340281	0.710714	18	2754.437943	5648.486945	1802.445292	16233.29949	335.748529	8.6076	1.674	19.1988	2.7144	0	0	7.3368	16.3566	1.4022	1.6236	0	0.6498	0.8838	8.2548	2.2896	0.9126	0	1.314	2.6334	18.6966	1.6182	1.5102	0	1.2798	0	0.6696	0.5058	0.0504
M-11	28.449404	20.199383	1805	7895.131021	0.214083	1802	7895.131021	6.198242966	9.592019076	33.768604	43241.9882	153360	1.178198329	221931	0.653334	149.894264	496.047091	456.472307	0	1594.734349	730.956113	11.7126	1.89	40.6872	1.1142	0.1296	0	10.6002	5.1606	0.468	0.009	0	0	1.2456	4.419	2.7846	0.0936	0	0	3.2544	12.1212	3.3786	0.0612	0.198	0	0	0.3042	0.2916	0
M-12	26.335661	18.851493	6	751.919444	0.167473	0	751.919444	1.503838888	0	48.810339	81548.81221	239877	1.460272654	288990	0.627491	2201.495414	0	17.494089	1321.601386	5026.477105	3178.638522	0	18.6498	19.188	0	4.7808	0.009	0	5.3856	0.7956	0	2.0574	7.2666	0	6.525	1.116	0.0414	2.709	0.4626	0	17.9676	1.3734	0.0252	0.1206	0.0144	0	0.5724	10.629	0
M-13	27.669241	17.576851	143	274.416013	0.064859	126	274.416013	0	0.548832026	33.456783	29459.77436	110115	1.051458035	165249	0.63205	11	416.20681	9	0	2597.965783	1613.853377	0.6696	21.8772	44.5284	0	0	0	1.251	6.6978	0.279	0	0	0	0.0594	9.0288	1.2402	0	0	0	0.4284	10.8414	1.0008	0.0072	0.0018	0	0	0.9612	1.2762	0
M-14	29.128448	16.656723	1592	5329.719283	0.071119	1378	5329.719283	0	10.65943857	83.262801	194235.4976	196164	1.286767753	278595	0.660273	0	3146.01328	1039.929922	0	4535.572272	447.634392	8.8938	0.0972	30.0402	5.3928	0	0	13.1022	9.2592	0.2106	2.5434	0	0	1.449	4.851	3.2958	1.1106	0	0	7.4358	6.2766	3.366	2.1888	0	0	0	0.4158	0	0
M-15	28.96002	16.017226	2024	6210.256979	0.098615	2024	6210.256979	0	12.42051396	87.705875	225520.0747	202554	1.303338344	292896	0.668105	0	2074.74251	1427.970066	0	1691.836451	535.930173	9.2196	3.1428	25.1046	3.9114	0	0	12.8268	10.359	0.2898	2.8476	0	0	1.7064	5.8248	3.825	1.26	0	0	5.8482	5.7582	6.7914	1.1124	0	0	0.09	0	0.009	0
M-16	28.274949	14.993352	2373	6563.271673	0.090437	1603	6563.271672	0	13.12654334	67.240759	137037.3799	196560	1.307922521	299952	0.660097	0	3475.864742	107.412467	874.756217	2915.351345	278.842024	14.5188	0.0954	25.6266	0.162	0	0	18.2034	10.2114	0.5202	0	0	0.0036	1.602	8.361	4.3056	0.0504	0	0.2106	6.7176	4.6674	4.1922	0.1764	0	0.1422	0.0432	0.117	0	0
M-17	27.694436	13.874111	312	1245.076672	0.187256	10	1245.076672	1.083046396	1.407106948	90.817234	377218.3329	421794	1.263382363	455157	0.716948	0	2883.58944	21.940426	13099.77125	3393.062101	933.028391	1.5426	0.531	7.1136	0	0	0.0036	2.3958	29.2698	2.7414	0	0	20.7468	0.0918	13.1994	2.1258	0.0018	0	5.3316	0.7002	3.0492	1.1502	0.108	0	1.9422	0.0324	0.936	6.4368	0
M-18	27.14834	13.067875	0	226.683038	0.254	0	226.683038	0.453366076	0	99.751824	483539.0472	467604	1.092203746	485946	0.705283	0	30.267809	108.91617	3171.414671	12690.7768	874.022046	0	0.9738	1.9188	0	0	0.0036	0	19.8018	0.5544	0	0	11.9736	0	51.2496	0.5994	0.0018	0	1.4094	0	5.4504	0.2358	0.2016	0	4.2228	0	1.188	0	0.0144
M-19	26.049628	12.253327	0	0	0.254	0	0	0	0	99.863805	494263.5163	483615	0.756951502	495612	0.733284	0	13.458023	100.104788	116407.811	380514.834	160.682407	0	1.269	0.1476	0	0	0	0	9.1926	0.0126	0	0	2.7702	0	61.8912	0.1062	0.009	0	16.1316	0	2.5038	0.1962	0.1512	0	3.8844	0	1.1682	0	0
M-20	25.597434	11.961052	0	0	0.137834	0	0	0	0	99.981695	491481.033	472293	1.169327012	491661	0.774763	0	0	0	21441.30989	252239.0938	457.944822	0	0.6048	1.242	0	0	0.0054	0	3.6288	0.5148	0	0	7.4664	0	27.8172	0.2754	0	0	28.2168	0	16.569	0.3348	0	0	6.4872	0	1.575	0	0
M-21	27.410307	12.416664	69	1758.85014	0.05611	0	1758.85014	0	3.51770028	97.980116	411956.8716	387774	1.409794606	429084	0.682667	27	330.419771	29.25	4652.30196	17863.76241	708.467984	2.304	0.0648	12.0582	0	0	0.0162	2.1978	7.551	2.4732	0	0	12.15	0.1512	12.6036	4.23	0	0	19.4364	0.2124	11.3202	1.5876	0.0468	0	9.6804	0	0.6138	0.612	0
M-22	30.470245	13.222898	917	3818.198228	0.108616	329	3818.198228	0	7.636396456	88.344516	270354.7204	291816	1.253761786	346086	0.675428	0	1244.847781	12	10455.39342	474.287007	557.459082	5.13	0.8118	25.056	0	0	0.0036	5.9904	1.2726	0.0972	0	0	36.0198	0.486	3.0402	2.5164	0	0	5.7024	1.5174	2.3364	1.2816	0.0072	0	8.604	0.0414	0.0054	0.0018	0
M-23	28.705111	13.865036	1186	6104.615321	0.109393	1074	6104.615321	0	12.20923064	59.113885	84882.73524	143343	1.287159927	235026	0.653854	0	2244.718174	82.125	2786.712446	665.934054	647.918457	8.3556	2.511	42.4656	0.027	0	0	10.3968	1.1718	0.2124	0	0	2.3256	1.7064	3.663	4.824	0.081	0	4.815	4.5198	6.5826	2.5884	0.0234	0	0.2232	0.171	0.3078	2.952	0
M-24	27.064426	13.817494	822	4189.337583	0.106892	520	4189.337583	0.985258154	7.393417012	93.90458	357500.2034	317502	1.332868785	405009	0.720278	1449	8176.351939	62.558479	0	9110.354755	359.185547	5.8284	0.063	13.0986	0	0.1242	0	15.6474	9.5652	0.0216	0	0	0	6.7032	7.0578	3.0456	0.1134	0.1242	0	17.595	16.3044	4.7286	0.126	0.0414	0	0	0.0018	0	0
M-25	27.328029	13.623641	310	3550.148242	0.024929	127	3550.148242	1.309691936	5.790604548	92.378677	352751.8034	322794	1.355488608	410598	0.729936	327	4086.262268	244.92632	0	3425.961842	340.23639	3.4434	1.0692	11.5236	2.0358	0.0378	0	17.3754	6.4314	0.0882	0.3132	0.0018	0	5.976	10.8846	3.3264	0.8136	0.0738	0	18.1638	13.6764	3.7944	0.702	0.0828	0	0	0.0936	0.0018	0
M-26	27.873288	13.771386	855	5258.027164	0.024882	683	5258.027164	0	10.51605433	95.865487	335639.1639	244701	1.364893562	365049	0.679813	610.5	8686.176163	1134.023615	5340.022566	1362.324035	291.20529	6.0102	0.027	19.845	0.7794	0.4014	0.0054	26.316	1.2168	0.1512	0.4788	0.0234	0.0378	4.9842	2.2572	4.8816	0.5328	0.171	3.681	21.6072	2.2464	2.9088	0.6858	0.135	0.5418	0	0	0	0
M-4	26.809456	19.269887	145	712.633832	0.179575	33	712.633832	1.22276189	0.202505774	99.536307	474980.1458	459603	1.138141738	479412	0.751892	0	779.502654	46.8	22185.76407	402.022058	404.449242	0.9324	0.0108	3.3678	0	0	0.0018	1.1808	0.279	3.159	0	0	53.9874	0.072	0.2178	1.4184	0.0342	0	16.0164	0.4986	2.7918	1.2438	0.0126	0	12.6504	0	0.0846	0.4014	0
M-5	26.006861	21.123605	7	3704.31937	0.152675	7	3704.31937	7.40863874	0	72.329143	237209.1802	386415	1.366420626	426015	0.755999	0	291.735479	17.303707	3553.655649	6086.684208	4342.805144	0.072	0.1404	15.048	0	0	0.0342	0.1602	18.927	0.7938	0	0	5.3622	0.0252	6.7824	2.4552	0.0936	0	5.6916	0.0288	20.8314	2.3112	0.0108	0	18.999	0	0.873	0.1566	0
M-6	25.871867	21.949236	848	6911.930478	0.058123	604	6911.930477	6.867862074	6.95599888	49.118491	122884.1222	277974	1.335634433	351216	0.712747	189	1177.31797	146.5	2468.951952	4101.05907	760.644868	5.0274	0.2484	24.606	0.0324	0	0	6.9318	3.06	0.6624	0	0	0.0504	1.7136	11.106	7.2432	0.1584	0	0.171	4.7484	23.7402	7.6518	0.864	0	1.242	0.1008	0.4266	0.3672	0
M-7	25.492143	20.839962	541	3788.913647	0.031349	236	3788.913648	1.255196322	6.322630974	98.837978	398740.0781	331146	1.440516696	408168	0.730678	9	2413.357219	230.760915	0	11254.72601	319.29968	4.509	0.2844	12.5586	1.1214	0	0	10.0116	7.5726	1.026	1.3158	0	0	1.8	13.1868	2.457	2.5038	0	0	7.9434	26.0262	2.376	1.7082	0.0036	0	0	0.2844	3.2364	0.0018
M-8	27.588293	20.670806	1401	4727.246609	0.151454	1199	4727.246609	0.476034352	8.978458866	78.48194	213802.6971	271467	1.388348792	344097	0.701929	0	1912.62532	106.171236	0	3253.343887	322.907392	11.3904	0.351	19.6092	0	0	0	12.0726	26.2404	0.1998	0	0	0	1.9998	9.9396	2.547	0.27	0	0	4.3812	5.2866	1.242	0.4284	0	0	0.018	0.9954	2.9538	0
M-9	28.14986	21.599043	1992	8039.554091	0.244302	1662	8039.554091	4.352497482	11.7266107	28.321056	42714.98443	178020	1.299578191	257787	0.668994	0	814.047827	719.887559	0	1145.947584	408.308984	13.2012	0.9126	33.4026	1.2168	0	0	12.9654	5.1354	0.3438	0.81	0	0	1.6506	5.3298	3.4992	2.4228	0	0	4.0644	7.0542	5.3532	1.0728	0	0	0.0954	0.7092	0.6768	0.0036
N-10	29.080084	21.312304	2073	6470.151731	0.178407	516	6470.151732	1.129111042	11.81119242	19.07797	11051.97438	67725	0.974546739	145440	0.579527	968.290734	1286.563178	3370.0545	0	158.884709	554.653468	16.3134	0.9342	47.421	1.1286	5.1804	0	9.0396	0.1818	0.1656	0.423	0.1008	0	1.3878	1.4544	4.0464	0.441	0.261	0	3.267	2.6244	2.5272	0.0504	0.5994	0	0.1206	0.3888	1.8522	0.0108
N-11	29.871469	20.818311	2796	9536.41975	0.292169	2535	9536.419749	1.574809422	17.49803008	30.092767	16719.32606	74925	0.960938204	143586	0.616216	0	199.822832	277.680414	0	215.40961	636.598198	14.9634	2.0934	52.0974	2.3796	0	0	5.3082	4.9068	0.1566	0.036	0	0	1.1466	3.2454	2.574	0.4212	0	0	2.9052	2.8692	2.1654	0.3564	0	0	0.0252	0.2772	1.971	0.0288
N-12	27.101442	19.916899	1517	3826.011057	0.16714	881	3826.011057	0	7.652022114	83.3583	221975.4712	247923	1.52096135	318429	0.682736	341.53367	1067.095062	197.904887	0	1744.328028	430.580388	9.54	3.8628	22.581	0	0.828	0	7.9776	9.297	0.5292	0.117	0.009	0	0.7992	16.137	2.8674	0.4176	0.09	0	1.746	9.1764	0.99	0.4698	0.6264	0	0	0.6912	11.412	0
N-13	27.345497	19.666877	8	4283.863291	0.092482	0	4283.863291	3.613139408	4.954587174	54.866555	67633.94724	157500	1.122441661	204354	0.652871	90.5124	2.413652	444.6	0	3797.640411	12152.93964	0	22.0608	36.8658	0.351	0.0396	0	0	14.0976	2.1042	0.0396	0	0	0	7.5708	4.2714	0.054	0.0126	0	0	7.2162	5.1714	0	0	0	0	0.0198	0.054	0
N-14	28.176519	18.52366	1802	6199.267821	0.097898	1791	6199.267821	0	12.39853564	65.374515	127362.921	209853	1.300813424	287892	0.665842	0	2666.872052	1619	0	2786.711463	593.423608	9.6426	1.9548	30.123	0.909	0	0	9.207	14.175	0.594	0.7524	0	0	0.7254	7.5294	3.6648	0.4968	0	0	3.6234	12.5892	3.0042	0.756	0	0	0	0.0306	0.144	0
N-15	28.932363	17.308559	2564	8620.236208	0.073204	2310	8620.236208	0	17.24047242	30.850285	43339.34919	140229	1.19774999	245988	0.630931	0	2306.136184	2881.914046	0	910.815763	402.429211	15.354	1.4958	31.995	2.4372	0	0	14.7312	3.4164	0.3024	3.3066	0	0	2.0016	1.1916	4.4658	1.179	0	0	8.6886	1.3122	6.912	1.1358	0	0	0	0	0	0
N-16	28.182869	16.2259	2986	7286.486181	0.078863	1057	7286.486181	0	14.57297236	77.026134	145951.8444	144396	1.242116338	245196	0.648318	0	2794.276822	307.79885	10043.61002	1028.497246	298.515762	16.7094	0.1332	33.786	0.5418	0	0	17.8092	0.3924	0.0738	0	0	1.2798	3.1302	3.4614	3.0276	0.0792	0	2.5596	9.882	3.4236	3.24	0.1224	0	0.108	0.0324	0.2106	0.1008	0.009
N-17	25.697203	14.605892	251	927.208527	0.13466	4	927.208527	0	1.854417054	95.326977	426571.816	435402	1.28861144	469161	0.742172	0	2875.8066	24.109679	6882.451416	2473.492246	481.094411	1.251	1.3896	4.032	0	0	0	3.141	10.0692	8.7894	0	0	25.5636	0.4806	13.2858	3.6324	0.0918	0	10.7118	0.9648	7.8462	0.999	0.0756	0	3.7188	0.036	0.9468	1.6416	0.0018
N-18	25.677051	13.875034	135	1462.720412	0.168949	0	1462.720412	1.925345212	1.000095612	99.111967	472910.4778	456867	1.33042855	481401	0.750088	21	562.464785	18.889614	17818.76574	937.387864	1195.385315	0.3294	0.4392	3.8772	0	0	0.0144	0.81	17.703	0.0882	0	0	28.8522	0.2106	3.996	1.2582	0	0	15.8328	0.6084	2.7504	0.855	0.0144	0	15.3396	0.0756	0.513	5.6628	0.0342
N-19	27.970502	13.395409	1129	2788.859541	0.219793	104	2788.859541	0	5.577719082	93.349017	356826.1265	362646	1.228403637	409338	0.688572	9	1654.246662	700.782627	6894.1593	19977.65473	291.924639	6.1182	0.2592	11.2878	0.9504	0	0.0054	6.0732	28.2402	0.2178	0.3132	0	1.1394	1.3968	36.5994	1.7946	0.2178	0	0.252	1.584	2.322	0.4014	0.0522	0	0.0018	0.1134	0.8478	0	0
N-20	26.821346	13.020215	1746	3121.562086	0.294476	0	3121.562086	0	6.243124172	92.319985	317223.4354	302913	1.334181192	371718	0.724073	0	1610.343942	32.077372	1171.936483	2728.508594	395.145826	6.8094	0.5238	18.7578	0.0522	0	0.0036	8.118	4.428	0.6426	0.009	0	0.0108	2.3742	34.5222	4.4874	0.0774	0	0.1692	3.2472	13.248	1.3518	0.1422	0	0.054	0.0054	0.8784	0	0
N-21	28.794846	13.392188	2369	6058.479582	0.160948	488	6058.479582	0	12.11695916	46.669137	96175.34226	196506	1.342213923	291411	0.67426	0	2106.289658	1297.934289	25.84965	1989.279056	214.539764	14.1804	0.2178	26.1972	1.6344	0	0	13.9194	2.7828	0.7956	2.124	0	0.0108	2.412	10.6938	5.121	1.2348	0	0.0216	5.544	9.747	1.9818	0.6912	0	0	0.0414	0.5202	0.0576	0
N-22	29.738181	14.474696	2675	7352.222754	0.095312	1634	7352.222754	0	14.70444551	26.851816	24524.14967	147222	1.167919948	229761	0.639015	0	528.1906	14877	0	883.259526	361.414257	16.821	0.7542	35.8596	1.0458	0	0	15.1524	5.5314	0.8064	1.0602	0	0	1.5678	8.8884	5.2002	0.3258	0	0	3.8088	1.341	0.4698	0.5436	0	0	0	0.306	0.4356	0
N-23	30.315697	15.244528	1010	5143.70477	0.214118	659	5143.70477	0	10.28740954	38.630368	14322.7227	41553	0.683649968	85293	0.563816	2303.145	773.659003	12	0	184.297901	4705.778681	3.8178	2.5974	74.1186	0.0144	2.556	0	2.9934	1.1466	0.108	0	0	0	0.3996	1.2654	1.917	0	0.0216	0	0.9216	3.2904	2.178	0.0126	0.1116	0	0.0144	0.297	2.3292	0.0018
N-24	28.186338	15.332769	1045	4769.54554	0.056778	1029	4769.54554	0	9.53909108	96.920843	343503.1515	268146	1.357417793	365652	0.683028	158.875714	2967.780445	1127.510911	0	3988.059201	251.74363	7.0902	1.2798	17.181	1.6326	0.099	0	16.8084	11.9736	0.0864	0.7434	0	0	4.5558	4.6404	3.4812	0.8298	0	0	14.8158	9.0216	4.1328	1.2924	0.0648	0	0.018	0.1836	0	0
N-25	27.394977	14.972543	1223	6089.89252	0.056167	952	6089.89252	1.056523718	11.12326132	98.328924	332232.4725	222678	1.313475086	343611	0.688536	0	2374.193153	2024.603327	0	474.85435	506.333858	6.8022	0.9288	22.2354	1.9782	0	0	15.9084	0.4032	0.1314	0.1296	0	0	7.497	1.5138	4.8726	0.963	0	0	23.7294	3.4524	7.5942	1.7874	0	0	0	0	0	0
N-26	27.867676	14.335915	1367	6204.180018	0.037587	1087	6204.180018	0	12.40836004	98.947816	331635.2771	211383	1.330987734	338724	0.662547	0	2760.588038	2576.675506	0	393.328413	429.1878	7.173	0.6012	23.9274	1.08	0	0	21.4236	1.3266	0.108	0.2466	0	0	5.4432	1.0494	4.9986	1.2942	0	0	21.2958	1.5246	5.5818	3.096	0	0	0	0	0	0
N-5	27.831192	20.903475	644	6544.12687	0.117049	155	6544.12687	9.99901552	3.08923822	53.01621	104209.2611	258246	1.323060469	330912	0.682662	9	741.530203	3642.489994	7541.533521	1378.936868	1480.17469	3.8772	1.0782	26.3214	3.1302	0	0	4.491	8.424	1.944	10.6794	0	7.6878	0.3384	1.5912	6.201	2.1186	0	2.3724	1.665	4.3848	7.8354	0.8298	0.0018	5.0958	0	0.0072	0.0306	0
N-6	28.832005	21.623219	5	2983.655451	0.138549	5	2983.655451	1.24633192	4.720978982	71.70025	120706.2034	182556	1.179654034	230472	0.68747	0	459.586533	17.894701	44062.92925	1146.413045	12182.26109	1.206	3.8178	49.2948	0	0	0	0.801	11.3184	1.116	0	0	0.1926	0.081	5.3208	2.9538	0.0144	0	0.639	0.6192	11.8422	2.5488	0.0432	0	7.6446	0	0	0	0
N-7	28.109377	21.182778	2093	5528.681566	0.047844	1425	5528.681565	1.119657528	9.937705602	68.473987	141781.0355	216594	1.342497689	295299	0.621695	0	1139.11873	65.942308	0	1346.807361	324.044105	10.4202	0.5886	30.1968	0.2754	0	0	11.412	3.123	0.1908	0.0342	0	0	1.9584	21.3624	2.2626	0.1818	0	0	11.4192	3.6378	1.7064	0.1944	0	0	0.4464	0.504	0.0144	0
N-8	26.858094	19.796028	571	3093.650587	0.035518	350	3093.650587	0.755008936	5.432292238	96.250904	392001.6875	359361	1.392934952	422982	0.739899	36	2788.952672	257.965116	0	6661.505087	260.377673	4.23	0.0648	11.0628	0.531	0.0018	0	7.2828	21.5298	0.1206	1.1502	0	0	1.9692	20.205	1.7748	0.7056	0.0054	0	10.5012	13.7088	2.5542	2.0574	0.0144	0	0.1368	0.5238	0.0576	0
N-9	27.513316	20.736603	1888	4717.81407	0.171688	972	4717.81407	0	9.43562814	82.474227	234987.5576	284634	1.463827372	343089	0.714018	13.677165	759.656127	67.399926	0	2489.322512	352.292817	10.6128	1.296	20.1114	0.0576	0	0	8.6904	17.3664	0.1098	0.0144	0	0	1.0386	10.674	2.1438	0.3258	0	0	2.9772	18.6894	1.3068	0.3834	0	0	0.1908	1.08	2.502	0.0072
O-10	29.935297	21.228758	3715	9172.627044	0.255273	2568	9172.627044	1.58425467	16.76099942	12.967742	4907.467742	47124	0.767069379	111600	0.578777	320.848277	296.73858	756	0	270.790172	1114.700801	13.1238	2.5722	60.4224	1.7298	0.0036	0	4.5954	0.2754	0.6192	0.0972	0	0	1.0386	1.161	3.933	0.3186	0	0	3.9366	3.1608	2.8728	0.2736	0.0594	0	0	0	0	0
O-11	28.138514	20.531962	2657	6575.595345	0.247397	1786	6575.595345	0	13.15119069	52.887639	79509.79626	157869	1.358527816	243261	0.621362	705.066594	712.057743	592.433409	0	221.970257	502.989253	12.06	1.1664	33.2316	1.0044	3.7278	0	8.568	0.7326	0.2448	1.2816	0.0558	0	1.1358	3.3966	3.0042	0.9666	0.3762	0	3.861	6.8022	2.6514	1.602	0.3492	0	0.0198	0.8712	12.5532	0.0108
O-12	28.966804	20.31169	0	4634.938954	0.103	0	4634.938954	0	9.269877908	70.774949	90918.60615	142992	0.986238339	179199	0.69935	92.314614	27	429.259458	18	986.859788	11115.91107	0	4.8636	59.6178	0	0	0	0	7.8174	1.5192	0.0486	0	0	0	17.856	4.0302	0.2826	0.0108	0	0	1.818	0.756	0.3744	0.0198	0.0036	0	0.2988	0.6066	0
O-13	29.331484	20.392245	1610	6674.62517	0.111177	908	6674.62517	3.087642478	10.26160786	22.749521	18544.86008	94059	1.038216695	169164	0.610244	0	5191.666645	0	0	529.541792	838.797012	10.6038	0.711	54.8298	0	0	0	8.793	2.7972	0.603	0	0	0	0.4374	3.6018	5.4108	0	0	0	1.8468	7.0416	2.7954	0	0	0	0	0.1008	0.5922	0
O-14	28.350146	19.224843	2345	6254.88477	0.095786	2098	6254.88477	0	12.50976954	54.785595	115821.9568	214272	1.280122339	306639	0.655836	0	5109.423671	1999.044944	0	12480.35228	421.487833	12.7404	0.8946	24.2802	0.9936	0	0	15.6366	14.5458	0.0828	3.411	0	0	1.62	4.6692	2.7756	0.7524	0	0	6.5556	4.5792	5.6988	0.4356	0	0	0	0.2016	0.0522	0
O-15	28.997176	18.218235	2701	8654.741443	0.111309	2701	8654.741443	0	17.30948289	26.416527	20899.85523	90990	1.030031215	177741	0.616652	0	979.754942	795.75	0	414.397991	759.299885	12.987	0.279	49.977	1.2636	0	0	11.4912	0.4158	0.1332	0.0018	0	0	2.5218	1.2384	4.3308	0.288	0	0	6.4602	1.584	6.6006	0.3564	0	0	0	0	0	0
O-16	26.139439	16.500809	909	2714.898173	0.137049	908	2714.898173	0	5.429796346	96.505972	386188.8106	357966	1.517901128	414450	0.735475	19.285714	1451.562168	80.294118	5820.139284	2482.442375	284.791116	4.8222	0.6804	11.8008	0.1062	0	0	6.8976	11.8422	0.3456	0.0036	0	4.6944	1.5498	13.0122	1.8126	0.1152	0	9.9072	4.122	18.1944	2.0754	0.5688	0.0054	1.3572	0.0684	0.9666	4.7538	0.0252
O-17	24.851803	14.983058	14	1043.207862	0.095472	14	1043.207861	1.281178292	0.80523743	87.911097	369568.5195	443367	1.409795256	469323	0.759626	720	45	17.985699	7114.693463	7048.265606	3356.691553	0	1.4976	4.8222	0.0036	0	0.0036	0	13.3866	1.0278	0	0	9.5976	0	17.964	1.9422	0.1728	0	16.4916	0	3.4596	1.953	0.1008	0	21.6558	0	0.4356	4.4604	0
O-18	28.745723	14.663658	2897	8184.487192	0.139627	2163	8184.487192	2.242096906	14.12687748	11.897994	12682.78714	114498	1.135463546	221634	0.613586	0	5934.561032	165.016356	54.1914	497.310173	321.561194	19.6146	0.2664	34.9938	0.9126	0	0	22.0338	1.0926	0.2286	0.054	0	0	2.2536	1.9872	4.0932	0.3546	0	0.0144	6.3972	1.926	3.3444	0.3114	0	0.0054	0	0.0072	0.018	0.0162
O-19	28.899302	14.329676	1753	6675.710723	0.075707	247	6675.710723	0	13.35142145	70.747279	143345.3713	178983	1.242861058	281943	0.6461	0	2608.366077	523.411174	0	1201.970781	273.219268	15.0858	0.2034	27.4662	1.116	0	0	22.5882	5.319	0.153	0.8118	0	0	2.8746	1.0242	3.5964	0.9756	0	0	10.7838	4.0374	3.123	0.7686	0	0	0	0	0	0
O-20	28.954477	14.420442	2582	7128.969063	0.105273	454	7128.969063	0	14.25793813	42.354563	63461.64725	135099	1.20087632	248148	0.627433	0	3772.080963	4642.894796	0	520.72756	266.021359	16.56	0.1008	32.607	1.17	0	0	21.834	0.09	0.2016	1.3518	0	0	3.06	0.4446	3.879	1.2294	0	0	9.9558	3.8412	2.6928	0.909	0	0	0	0	0	0
O-21	28.902631	15.10343	1890	5703.141501	0.04402	1306	5703.141501	1.055091982	10.35119102	63.391714	110867.8207	193842	1.292990209	267210	0.667647	0	1941.398434	1501.25834	0	2381.225387	255.06794	12.4254	1.9062	29.8872	2.601	0	0	13.5936	7.6986	0.3042	0.6174	0	0	1.3446	6.048	2.0646	0.7074	0	0	6.5124	10.5624	2.3796	0.4212	0	0	0.0144	0.531	0.405	0.1602
O-22	29.410099	16.02309	1635	4801.179793	0.078782	1122	4801.179794	1.649085736	7.953273852	75.507497	131064.6209	167769	1.249242079	223893	0.687903	1647	512.571202	75.005833	0	609.947311	797.102449	8.3862	2.9592	42.0336	0.288	1.629	0	6.4458	9.1584	0.1548	0.0144	0.036	0	1.0008	5.328	1.7136	0.1926	0.3942	0	3.4488	11.2248	1.4112	0.2934	0.1584	0	0.0504	1.1862	2.3148	0.0198
O-23	29.651099	16.109303	3224	8402.625075	0.065799	2212	8402.625074	1.561872364	15.24337778	24.529876	14662.53021	76500	0.985659251	161766	0.60338	0	733.615976	1462.400825	0	177.50249	546.914509	17.1018	0.6642	47.6586	2.3634	0	0	11.1618	1.1232	0.0432	0.0468	0	0	2.1672	1.782	2.7882	0.6876	0	0	7.1766	2.025	2.4714	0.4122	0	0	0	0.0036	0.2484	0
O-24	29.612123	15.837763	1102	7978.328635	0.059571	1099	7978.328635	3.902343032	12.05431424	70.177758	60798.30145	59076	0.811872069	122526	0.615663	290.571429	325.167462	1293.399776	0	263.324132	2200.627836	4.1004	6.7176	62.676	1.8918	0.3978	0	4.4856	0.2268	0.0918	0.6894	0	0	1.3518	1.2888	3.258	1.683	0	0	4.3038	1.44	3.051	2.538	0	0	0	0	0	0
O-25	29.129981	15.252936	2795	8613.598258	0.063175	1926	8613.598258	1.71219397	15.51500255	52.532128	53485.15459	97290	1.070196959	189090	0.629563	0	586.677082	517.273007	0	405.782761	920.009799	12.1068	0.9198	48.3858	0.6534	0	0	9.6786	0.8856	0.1926	0.0018	0	0	3.285	2.322	4.4874	0.3204	0	0	8.7714	3.1752	4.2588	0.4734	0	0	0	0	0	0
O-26	28.198776	14.477525	470	3258.253443	0.050509	353	3258.253443	0	6.516506886	96.813094	340833.9571	270576	1.35074896	363456	0.684771	0	4350.05481	3098.389387	127.090816	1115.6193	455.803604	5.4414	1.7568	16.1694	3.8736	0	0	16.3044	3.9636	0.1494	10.0116	0	0.009	4.0896	1.2114	3.2256	3.3876	0	0.0324	18.7632	5.5296	3.1662	2.4948	0	0.0036	0.009	0.0504	0.1836	0.1008
O-5	29.329103	20.615712	3063	7953.558755	0.142602	2505	7953.558754	1.544683774	14.36243373	30.135941	26488.34057	108891	1.115353114	200601	0.62485	0	1011.57825	14.766577	0	933.409487	541.374823	16.0596	0.3096	43.7346	0.018	0	0	9.5364	6.3504	0.3366	0	0	0	1.3914	4.3542	3.474	0	0	0	5.9382	5.0058	3.0528	0.0234	0	0	0.063	0.153	0.1206	0
O-6	29.126033	20.666325	1750	6578.11025	0.209521	1724	6578.11025	0.538190018	12.61803048	61.465835	87729.92607	156519	1.185537189	224964	0.652802	0	890.725852	1349.857262	0	1847.262742	534.145317	11.997	4.0914	37.4616	1.6686	0	0	6.4674	11.8908	0.1692	1.8036	0	0	0.99	5.7042	2.1654	1.125	0	0	3.474	7.3908	2.1942	1.0836	0	0	0.0576	0.117	0.3384	0
O-7	28.47715	19.46951	2421	8505.200779	0.074189	2198	8505.20078	2.554438536	14.45596302	37.258456	45069.14279	134712	1.195722639	233343	0.631524	0	2015.579828	7338.540685	0	367.133664	282.716514	16.1766	0.2142	35.7678	1.1538	0	0	11.4516	0.4302	0.144	5.3226	0	0	2.628	1.7514	3.1014	1.3968	0	0	10.6722	4.9842	3.5334	0.8586	0	0	0.0864	0.1422	0.1116	0
O-8	27.769271	19.361866	1831	5681.249664	0.069711	1566	5681.249664	0	11.36249933	82.96519	233126.1546	256707	1.385663771	335331	0.695551	34.5	2756.851792	217.431573	0	3661.674294	193.1403	11.952	0.3402	20.3022	0.4608	0.081	0	13.6314	17.5176	0.0756	0.5004	0	0	2.7162	8.2782	2.4552	0.2916	0	0	6.3504	11.322	1.7748	0.4158	0.0018	0	0.18	0.756	0.522	0
O-9	28.641346	20.665583	2906	8250.2742	0.135389	1513	8250.2742	1.235240084	15.26530832	36.934286	37897.96007	98928	1.0632136	192699	0.629939	2170.6965	387.28131	296.022358	0	298.463183	453.596539	14.9994	1.5138	44.5986	0.3114	0.3294	0	9.9324	1.2078	0.3456	0	0.0144	0	2.4318	1.5966	3.9348	0.1692	0.045	0	6.138	6.3918	5.5422	0.3474	0.0666	0	0	0	0	0
P-10	28.322089	21.388245	2311	8359.402969	0.204756	1146	8359.40297	2.193193114	14.52561283	68.022212	102282.7168	118809	1.096152297	215559	0.640872	0	1103.787261	476.880735	0	293.265607	803.053352	8.649	1.1646	46.0764	1.1592	0	0	8.5482	0.0936	0.1188	0.018	0	0	3.7242	0.9126	3.8646	0.2484	0	0	15.012	2.7972	7.1406	0.378	0	0	0	0	0	0.0162
P-11	28.605735	21.975311	1579	5434.23616	0.257055	1568	5434.23616	2.480605542	8.387866778	50.579219	66910.88037	142479	1.231154988	204327	0.642064	131.088594	190.271628	698.699667	0	693.297643	1295.273843	5.5512	3.6666	48.8484	1.0026	0.1332	0	2.8908	7.6014	0.6264	0.2052	0.0036	0	0.477	4.7358	3.1842	0.7182	0.0306	0	1.5354	8.4654	2.2698	0.5904	0.1566	0	0	0.18	7.0326	0
P-12	29.364304	20.866155	0	2022.688987	0.103142	0	2022.688987	0	4.045377974	28.39217	14732.40522	62334	0.783565573	107586	0.564141	502.282417	0	0	0	179.175484	47515.81882	0	3.69	74.0286	0	0.9828	0	0	1.2564	0.4536	0	0.0108	0	0	3.24	4.2048	0	0.063	0	0	4.7286	3.9402	0	0.081	0	0	0.5148	2.997	0
P-13	30.42246	20.78953	0	2163.7792	0.103	0	2163.7792	0	4.3275584	47.969606	17737.31166	37800	0.594742858	72252	0.569163	0	0	0	0	233.122299	24060.7769	0	4.1652	81.396	0	0	0	0	2.3562	0.4104	0	0	0	0	3.7134	2.4408	0	0	0	0	2.709	1.2402	0	0	0	0	0.414	1.0818	0
P-14	28.65148	20.619125	744	7207.467451	0.111501	866	7207.467451	5.920238468	8.494696434	46.15082	60735.98824	166752	1.189639059	228789	0.669501	0	2119.462883	2994.828173	740.196	915.989382	3139.194043	3.3624	2.8062	46.3572	1.6794	0	0	2.844	10.341	0.6588	3.0582	0	0.0018	0.1584	5.9778	5.1012	1.809	0	0.135	0.9144	6.5646	6.3414	1.8108	0	0	0	0	0	0
P-15	28.767911	20.044639	3172	8958.881004	0.127596	1352	8958.881004	1.69876038	16.21900163	13.999264	11457.23344	98613	1.079711466	195696	0.609191	0	2149.923956	2446.991654	0	500.111651	361.000141	19.4346	1.8432	38.2824	1.4526	0	0	14.4072	0.117	0.279	2.628	0	0	2.6658	1.251	3.9024	0.4914	0	0	6.7338	1.4382	4.7412	0.2592	0	0	0	0	0	0
P-16	28.264112	18.877624	1716	6001.662232	0.15735	1296	6001.662232	2.077658572	9.925665892	47.008649	99879.50251	229311	1.388477059	302823	0.649243	0	2016.605962	888.086413	2169.574642	747.787401	426.164869	8.4726	1.332	28.3122	1.3914	0	0.0072	10.4976	5.9652	0.2196	2.2446	0	5.6988	3.2166	6.1092	2.9934	0.9882	0	3.8538	6.2172	4.1382	4.6224	0.5292	0	1.5894	0.1692	0.909	0.576	0
P-17	27.033294	16.926999	0	1288.440231	0.134208	0	1288.440231	2.576880462	0	93.510443	412523.4302	443115	1.369962092	470556	0.717449	0	18.170445	13.24789	32918.94108	596.36964	2767.40288	0.0036	0.8388	5.1084	0	0	0.009	0.009	9.8334	0.9396	0	0	29.2122	0.0018	4.1022	1.8594	0.0288	0	24.3162	0	2.8116	3.8592	0.0126	0	11.1132	0	0.9522	3.645	0
P-18	28.183042	15.993242	1810	4435.342063	0.089353	1209	4435.342063	0	8.870684126	72.81008	178596.0427	265113	1.319057764	330012	0.681388	18	1527.473045	3882.421901	938.946556	4291.638545	276.955544	10.7766	1.53	21.4254	0.7938	0	0.0054	10.854	22.842	0.0648	3.3624	0	1.2384	0.9378	6.8958	1.5066	1.7064	0	1.2276	5.8896	4.7016	1.188	1.1214	0	0.5364	0.252	0.8982	0.1278	0
P-19	28.640341	15.631171	2215	7076.641301	0.064333	1333	7076.641301	1.863350644	12.28993196	57.475409	110688.2912	169821	1.245955295	284553	0.649296	0	2749.594321	320.4	0	1038.2	241.659434	15.5394	0.1044	27.288	0.315	0	0	22.3884	6.8562	0.0954	0.0018	0	0	3.7296	1.1268	3.276	0.1152	0	0	14.1516	1.2564	3.7404	0.2088	0	0	0	0	0	0
P-20	29.805327	15.455712	1244	5108.566616	0.029223	292	5108.566616	0	10.21713323	70.032181	172118.6392	219060	1.271476911	321615	0.647042	0	3295.504831	12178.8	0	4786.126351	242.424792	10.0242	0.0126	22.572	3.1626	0	0	19.5354	8.298	0.0612	7.1514	0	0	3.0726	1.0926	3.2994	1.1754	0	0	15.2154	1.1304	3.4362	0.6894	0	0	0	0	0	0
P-21	29.182638	15.666117	2731	7411.893509	0.045962	921	7411.893509	1.674227268	13.14955975	19.930192	28960.11204	122283	1.152556858	232065	0.619384	0	2990.223109	4911.891825	0	138.529412	221.160195	20.3346	0.0234	32.5278	0.8028	0	0	21.4668	0.0072	0.1008	0.3438	0	0	1.836	0.252	3.7116	0.7938	0	0	10.8486	1.1304	3.744	1.9998	0	0	0	0	0	0
P-22	28.97022	15.93828	2952	7451.588308	0.041041	1764	7451.588308	0	14.90317662	31.182926	42565.74037	122427	1.227202731	222237	0.622525	0	2846.524407	2494.8	0	172.722805	298.356324	19.242	0.6228	34.911	0.9918	0	0	16.3854	1.1646	0.1008	0.5724	0	0	1.8324	1.8504	2.9916	0.5166	0	0	8.19	3.0276	3.7332	0.414	0	0	0.0018	0.8928	2.4732	0
P-23	28.897683	16.095404	2549	6762.552694	0.058021	1210	6762.552694	0	13.52510539	45.875637	61875.48964	142353	1.241640644	234909	0.652138	171	1072.290763	303.497588	0	601.133452	380.055684	15.7932	0.9522	35.9442	0.5202	0.0486	0	14.4288	3.861	0.3546	0.1224	0	0	1.6074	3.0582	5.94	0.3708	0.0162	0	5.5224	7.137	2.925	0.2538	0.0036	0	0.0774	0.5598	0.6948	0
P-24	28.801157	15.880185	1922	5787.534432	0.054312	1534	5787.534432	1.677780832	9.897288032	79.675001	182801.4253	212913	1.370479104	286893	0.686903	9	925.447738	625.22515	9	1776.356715	412.952789	10.3302	1.6884	27.873	2.6424	0	0	10.8072	12.357	0.189	1.9134	0	0	0.945	6.624	2.8908	1.458	0	0	4.8888	9.7956	1.9422	0.7074	0	0.0018	0.1242	0.684	2.0268	0.0288
P-25	29.035684	15.481479	2642	7078.883211	0.058526	2496	7078.883211	0	14.15776642	30.388794	30883.9679	145242	1.231004998	220374	0.663647	9.890602	490.450831	958.368412	0	694.555859	635.813783	12.0852	1.9908	39.8826	2.1456	0	0	8.0442	4.7106	0.135	0.972	0	0	1.6722	5.4648	3.2022	0.8316	0	0	5.0328	8.1486	2.4714	0.6264	0	0	0.1638	0.8928	1.4058	0.027
P-26	28.306264	14.891874	2051	7198.411103	0.026922	912	7198.411102	1.184064936	13.21275727	87.042226	212135.1324	154503	1.257501249	279423	0.643951	3744	2012.641351	280.227273	0	241.214525	333.495195	12.4326	0.2988	31.0572	0.279	0.1404	0	19.9314	0.3834	0.0882	0.0504	0.0018	0	4.4658	0.3618	3.951	0.3978	0.1422	0	20.2464	0.4914	4.482	0.513	0.4572	0	0	0	0	0
P-4	25.773109	20.727056	862	3267.357132	0.151351	794	3267.357132	3.059992238	3.474722026	42.112806	136240.0176	316953	1.389732022	370512	0.734729	0	714.509411	443.207059	3181.952537	6610.412774	523.917945	5.2794	0.2898	19.845	1.0224	0	0.018	5.0022	15.8256	0.7056	0.5256	0	0.2664	0.6336	21.555	2.3166	1.206	0	3.4452	2.133	16.3908	2.0988	1.1196	0	0.0612	0	0.1548	0.0306	0
P-5	27.54867	20.143644	2268	5449.364645	0.22398	1255	5449.364645	0	10.89872929	71.435652	160605.2981	245268	1.303059969	308682	0.70359	0	946.866897	2639.43364	13704.80156	2701.335252	275.627865	13.797	0.3978	23.2776	0.9972	0	0.0162	7.7238	8.3214	0.3834	3.366	0	0.756	0.9126	23.7636	2.286	0.7146	0	4.1688	2.52	4.05	0.9504	0.756	0	0.3222	0.009	0.414	0.0252	0
P-6	29.30303	19.596143	2093	8267.363848	0.208188	1847	8267.363848	1.565480746	14.96924695	15.802303	17017.64361	91701	1.018883484	173538	0.628767	0	494.980138	1043.16643	0	299.070214	748.590952	10.7118	1.5174	48.861	4.3236	0	0	6.552	2.295	0.8154	1.7964	0	0	1.3158	1.3842	5.0112	1.4418	0	0	4.5432	3.4542	4.2948	1.593	0	0	0	0	0	0
P-7	29.675009	19.273392	2653	8659.992091	0.17023	1402	8659.992091	2.620058116	14.69992607	10.859628	7492.882819	72981	0.974567573	161442	0.586892	46.8	836.976026	5696.304571	0	278.033798	410.264826	16.4754	2.196	42.057	7.0632	0.0846	0	9.8388	1.9062	0.09	1.602	0.0018	0	1.4598	0.7434	2.547	2.4066	0.0036	0	6.5178	1.0098	2.3112	1.5246	0.0036	0	0.0216	0.0072	0.054	0
P-8	27.33213	18.793706	1521	3797.887564	0.124185	665	3797.887564	0.434172092	7.161603036	88.836526	280593.1801	312939	1.36146894	355212	0.715866	0	2384.445279	1575.643345	0	14342.98178	204.229536	10.6074	0.6282	16.8804	0.9414	0	0	6.3468	19.4166	0.1458	0.1008	0	0	0.9126	11.2572	0.5904	1.08	0	0	3.42	25.9938	0.4248	1.1898	0	0	0.0198	0.0522	0.0054	0.1782
P-9	27.239723	19.546182	1207	4693.933515	0.101391	1016	4693.933515	0	9.38786703	91.522367	293410.0148	257580	1.374115862	349272	0.689266	0	1555.182905	1924.709023	0	3118.603824	204.685269	7.0326	0.6498	17.6058	4.9428	0	0	13.1472	5.5908	0.18	3.771	0	0	2.9898	5.2056	2.7468	1.8972	0	0	15.3864	11.124	4.4244	2.2266	0	0	0.072	0.45	0.3222	0.1638
Q-10	28.828713	22.673526	1316	8575.381845	0.252905	522	8575.381845	8.810828266	8.339935424	12.275521	8425.520791	85041	0.936616608	149346	0.629318	160.2	401.136969	68.636324	0	450.818646	4878.549388	2.889	2.1672	65.052	0.063	0.144	0	1.6506	1.2168	1.2204	0.0486	0	0	0.5868	1.8918	6.1002	0.0306	0.0018	0	2.07	7.7616	6.012	0.054	0.0144	0	0	0.0324	1.1826	0
Q-11	28.945503	22.595907	0	2909.158303	0.116117	0	2909.158303	0.889698682	4.928617924	56.316604	34306.1901	71667	0.766177972	104724	0.586705	12	117	10.5	0	248.678427	61663.74742	0.018	5.6772	73.6812	0	0	0	0.0054	1.2636	0.3852	0	0	0	0	2.5632	1.9926	0.0018	0	0	0	3.9834	1.566	0.0108	0	0	0	0.126	8.6454	0
Q-12	30.390588	21.635774	0	4490.808272	0.107319	0	4490.808271	1.66980691	7.311809632	22.423945	8519.584151	38016	0.579803535	73368	0.551264	11574	0	0	0	241.203905	57266.99296	0	8.694	74.4102	0	2.2608	0	0	0.5616	0.6156	0	0.0036	0	0	2.331	2.1582	0	0.0108	0	0	5.6358	1.8594	0	0.0396	0	0	0.2394	1.1052	0
Q-13	29.483139	20.777408	0	4690.174237	0.160342	0	4690.174237	1.432533056	7.947815418	26.289495	19429.17108	76302	0.910179394	133308	0.597375	0	153.514286	22.5	1114.982182	289.102857	12071.0626	0.792	9.6606	62.9442	0	0	0	0.1044	1.9638	0.603	0	0	0.9	0.009	3.5568	3.6882	0.0018	0	1.4688	0.1602	6.0768	5.2758	0.0612	0	0.0954	0	0.4032	2.4192	0
Q-14	29.608803	20.031888	2399	5974.961006	0.196486	1961	5974.961006	0	11.94992201	62.365707	100452.0097	182286	1.197335733	251316	0.644625	0	2138.152103	10194.56017	0	5172.362437	304.449499	16.677	1.134	28.9746	3.2094	0	0	8.5626	14.913	0.2268	3.1536	0	0	1.0476	8.1504	2.1816	1.0278	0	0	2.502	5.7114	1.6452	0.81	0	0	0	0	0	0
Q-15	28.670155	19.236681	3364	8362.002311	0.114355	3201	8362.002311	0	16.72400462	21.00013	17704.25454	109026	1.067491065	207513	0.600692	0	4211.427963	1861.139149	0	321.792945	279.503158	20.9016	0.1062	37.4454	0.414	0	0	21.4344	1.1484	0.234	1.7424	0	0	1.5066	0.7938	3.933	0.576	0	0	5.9022	0.2016	3.276	0.2934	0	0	0.0198	0.0018	0	0
Q-16	26.411972	18.320443	613	4245.987217	0.154016	613	4245.987217	5.14620111	3.345773324	89.479104	322883.4123	352080	1.338128902	402057	0.725694	9	1608.657049	55.173913	292.553157	5868.351305	873.349409	2.1798	0.5544	17.442	0	0	0	3.8592	33.8328	2.0592	0	0	2.9322	0.756	16.8984	3.69	0.1962	0	1.1898	1.8	7.6806	2.5362	0.3024	0	1.0062	0	0.774	0.216	0.009
Q-17	26.030225	17.593551	66	719.023568	0.12177	66	719.023568	0	1.438047136	99.943752	463491.1662	428967	1.428401542	464013	0.721478	15	921.649644	27.333333	11591.26282	15506.73346	886.934297	0.9954	2.6118	4.275	0.0018	0	0.0162	1.71	19.8072	1.2078	0	0	10.3482	0.2358	15.1974	7.2162	0.0234	0	10.0224	0.9468	4.383	1.6398	0.1224	0	13.1958	0.0198	1.467	3.429	0
Q-18	29.051921	17.167667	2934	7683.397278	0.057907	2330	7683.397278	0	15.36679456	35.361991	50218.05	141048	1.184124654	238680	0.63381	153	1854.920748	468.7658	0	941.922398	284.533461	17.5284	0.297	32.8806	1.6164	0.1638	0	18.4284	4.0788	0.1998	0.4122	0	0	2.3526	2.043	2.5398	0.7524	0	0	10.1574	2.0718	3.5082	0.6228	0.0558	0	0.1908	0.0216	0.0054	0
Q-19	29.297409	16.596824	2917	7656.297199	0.085894	2051	7656.2972	2.888468012	12.42412639	25.747442	21971.52257	102789	1.091498937	203193	0.622188	0	664.760485	563.124238	0	169.367806	430.267048	15.723	0.1782	42.336	1.6326	0	0	12.987	0.6732	0.0936	0.054	0	0	3.1734	1.1826	2.9862	0.4788	0	0	11.1942	1.6254	4.518	1.0908	0	0	0	0	0	0
Q-20	28.63616	16.040534	1842	5262.073828	0.048158	1624	5262.073828	1.411499998	9.112647658	78.147707	185363.8135	191376	1.377169051	302220	0.649639	0	4024.612652	53.490735	0	499.991649	294.600296	14.1786	1.0944	24.3234	0.2592	0	0	19.1898	7.1676	0.0936	0.0324	0	0	1.3878	5.2812	3.5928	0.1818	0	0	10.3446	5.4828	4.0482	0.5364	0	0	0	0.45	2.2824	0
Q-21	28.977549	15.879287	2725	5941.249955	0.037373	1843	5941.249955	0	11.88249991	66.051699	114004.6831	166275	1.258878813	256599	0.635554	22.5	5647.520014	106.666667	0	184.112859	178.886292	21.2562	0.315	27.4104	0.0576	0	0	24.48	4.3776	0.2718	0.0288	0	0	1.575	1.1322	3.3246	0.1584	0	0	8.4456	1.4328	1.8378	0.3312	0	0	0.3546	1.044	2.3328	0
Q-22	28.988329	16.050316	2400	5667.653841	0.04156	1749	5667.653841	0	11.33530768	57.434726	105617.0902	172377	1.260214002	275760	0.641546	0	4637.301071	2929.318831	0	1135.677549	233.047556	16.254	0.4176	27.1818	1.2168	0	0	23.4198	1.9962	0.297	2.0898	0	0	2.5758	1.989	4.1436	0.7254	0	0	11.7774	2.1276	2.7198	0.6624	0	0	0.036	0.0216	0.2754	0
Q-23	29.673666	16.018718	2111	6693.153523	0.047787	1536	6693.153523	1.04093509	12.34537196	56.46527	86581.84572	148698	1.171527271	250848	0.628113	519.571691	2822.762551	4002.75	0	1436.400075	251.479355	14.9418	0.351	30.5514	4.3524	0.126	0	21.5964	4.518	0.1692	1.773	0.0036	0	1.899	0.6012	2.9772	1.908	0.0216	0	9.5328	0.8082	2.1672	1.5786	0.0504	0	0	0	0	0
Q-24	30.299331	15.410273	526	1433.346871	0.054235	526	1433.346871	0	2.866693742	93.545101	387050.4405	408069	1.226414287	441711	0.715581	11.273494	4850.981982	14.538462	0	37084.50085	177.907979	2.9142	3.2616	5.8986	0	0	0	5.121	48.9258	0.0306	0	0	0	0.7164	17.1	1.0242	0	0	0	1.7892	11.7558	0.5778	0.0306	0	0	0.09	0.7668	0.1674	0.0072
Q-25	29.507826	14.736742	1862	5106.696779	0.04552	1747	5106.696779	1.042802018	9.17059154	56.576947	131607.0086	244242	1.24518238	319662	0.680535	9	2534.426623	266.21019	0	7488.252917	256.646996	12.465	0.4986	23.4936	0.0702	0	0	15.0714	24.6834	0.0252	0.4752	0	0	1.7298	5.958	2.043	0.2448	0	0	8.1936	3.1158	1.3572	0.1962	0	0	0.1494	0.1098	0.0324	0
Q-26	26.867667	14.388776	395	4938.568465	0.019832	179	4938.568465	0.397740794	9.479396136	99.351082	373735.8064	258381	1.311030358	378630	0.68247	0	16609.6925	5967	0	645.201968	324.037099	7.6194	0.0666	16.0578	0.9846	0	0	23.3388	0.0198	0.054	0.0126	0	0	7.7922	0.4554	3.9168	0.1242	0	0	32.7852	0.4896	6.129	0.072	0	0	0.0108	0	0	0
Q-4	27.314105	20.312107	1758	6801.126454	0.188457	126	6801.126455	3.85179599	9.75045692	61.728571	98128.998	168489	1.240564675	252000	0.668268	12	1187.625158	362.153398	1401.09504	1442.502586	443.061034	11.6352	0.8892	37.044	0.4554	0	0	9.2592	3.1068	0.6606	1.5372	0	0	1.251	4.6962	5.1804	0.4158	0	0.3492	3.6054	13.941	5.0076	0.2988	0	0.198	0	0.0594	0.3222	0.0018
Q-5	28.175308	19.005225	2416	7101.610923	0.247285	1914	7101.610923	1.62174612	12.58147573	38.192623	41673.60812	146961	1.212882926	219600	0.662337	21	428.755497	1203.545729	0	1062.252423	462.027845	12.717	1.0188	41.6736	1.1124	0	0	6.4458	2.1726	0.4212	0.7254	0	0	1.0962	3.9222	2.7342	4.1274	0	0	3.7962	12.15	1.836	1.4418	0	0	0	0.4248	2.0646	0.0198
Q-6	29.539059	18.729848	2369	7443.227132	0.218966	1743	7443.227132	2.013226676	12.87322759	24.489542	14564.18389	81945	0.909880095	144576	0.625323	0	230.60645	974.162588	0	335.539932	1119.442535	11.8278	1.7478	56.79	0.972	0	0	4.1958	2.7954	0.6102	1.0494	0	0	0.873	2.1222	3.6486	1.0314	0	0	3.672	3.1248	4.6548	1.071	0	0	0	0	0	0
Q-7	28.626456	18.825148	2355	6152.558448	0.204969	1906	6152.558448	1.470834622	10.83428227	40.556249	84958.11499	223758	1.31638468	295767	0.693596	9	3555.86631	641.354177	0	3057.332672	248.852667	14.0958	0.576	25.3782	0.8658	0.0018	0	8.3034	14.0562	0.2448	1.3608	0	0	2.4912	6.8418	2.7612	0.936	0	0	5.6232	13.815	1.7262	0.6858	0	0	0	0.1638	0	0
Q-8	28.507612	19.454903	1143	3361.878129	0.163987	945	3361.878129	0	6.723756258	87.454472	307310.467	352692	1.33967239	400302	0.721899	0	3679.796193	1905.71751	0	6590.485018	278.666272	5.967	0.2106	12.5298	1.863	0	0	7.1964	34.812	0.2538	2.2896	0	0	0.441	13.0428	1.2438	0.8496	0	0	3.5352	12.8628	0.8748	0.657	0	0	0.1062	1.0314	0.045	0.1152
Q-9	28.489421	21.008511	2410	7504.166803	0.171876	788	7504.166804	1.002096666	14.00623694	45.552147	62010.75182	136062	1.220051332	252324	0.631072	0	2243.209799	1627.673475	0	301.239179	335.189823	14.7186	0.09	32.7456	2.5218	0	0	11.5902	1.1592	0.1674	1.368	0	0	3.96	0.873	3.6036	0.8946	0	0	17.5068	1.7064	5.2344	1.3104	0	0	0.2268	0.0828	0.0324	0.1242
R-10	28.324888	22.75828	1086	5928.742581	0.202942	897	5928.74258	6.2489038	5.60858136	53.054375	61045.84162	130203	1.105868991	201105	0.665198	489.37875	1325.524535	548.992634	0	1818.381599	2310.327392	4.1958	4.3002	42.651	8.6544	0.1332	0	4.239	7.5024	1.1826	0.1656	0.0072	0	1.44	2.6892	5.3964	0.8946	0.0198	0	4.6296	5.4648	4.9428	1.3824	0.0342	0	0	0	0	0
R-11	28.184201	23.641224	0	1907.390631	0.177978	0	1907.39063	1.763069828	2.051711432	53.502487	75629.91361	155376	1.20483253	197217	0.64908	84.636387	221.396	14.4	2646.4389	1161.353113	39067.34539	0.1008	7.0722	53.2584	0	0.2934	0	0.0234	4.9104	1.881	0	0.0036	0.531	0.0054	4.9176	2.898	0	0.0342	0.3942	0.0036	9.0144	0.6228	0.0144	0.0306	1.701	0	0.5616	11.6064	0
R-12	29.913791	22.749272	0	3273.850501	0.103	0	3273.850501	2.245466474	4.302234528	33.877953	5994.705118	21771	0.396693228	45720	0.573829	9	0	39	0	273.043325	11990.5497	0	3.2958	87.822	0	0	0	0	1.1682	0.2268	0	0	0	0	2.1114	1.6146	0.0126	0	0	0	2.2338	1.6596	0.0108	0	0	0	0.0162	0.018	0
R-13	30.81668	21.206383	0	5248.368571	0.139994	0	5248.36857	3.501608012	6.995129128	26.968294	5514.422159	20466	0.405309067	50526	0.473939	0	196	0	0	391.550365	40559.98606	0.3348	5.652	83.8098	0	0	0	0.0018	0.387	0.234	0	0	0	0.0072	0.7668	1.5894	0	0	0	0	3.6468	3.4974	0	0	0	0	0	0	0
R-14	30.235051	20.147451	92	3763.74021	0.105	6	3763.74021	1.409195066	6.118285354	42.72833	18994.73124	49338	0.724513701	92826	0.596596	0	466.96235	0	0	168.173756	8830.119437	0.0072	4.8438	76.518	0	0	0	0.0522	1.9044	0.6282	0	0	0	0.0036	3.8394	2.7324	0	0	0	0.0198	4.05	2.0034	0	0	0	0	0.5076	2.817	0
R-15	28.429956	19.352466	3382	7800.722708	0.137726	2249	7800.722708	1.04879737	14.55264805	17.741609	10819.85332	90405	1.021708139	178056	0.607471	0	3508.357299	264.166776	0	951.756864	322.479316	22.0878	0.3096	41.751	0.3924	0	0	14.6772	1.179	0.6714	0.0108	0	0	2.007	2.2068	3.2148	0.1512	0	0	4.9914	3.7008	2.4084	0.1638	0	0	0	0	0	0
R-16	28.152889	18.834139	2798	6581.791341	0.134587	1315	6581.791341	0	13.16358268	44.19665	63686.64496	184203	1.254273248	272403	0.666965	0	3829.356055	1023.770525	0	5338.260954	262.628379	15.462	0.0468	29.0808	0.9396	0	0	14.9778	9.8208	0.0954	0.7146	0	0	3.2958	3.96	2.3976	0.5148	0	0	8.766	6.597	3.2202	0.2988	0	0	0	0	0	0
R-17	25.491181	18.799977	59	3566.205663	0.182142	0	3566.205662	6.884550784	0.24786054	56.575323	213711.17	405207	1.279525543	434511	0.73577	0	1073.222206	2553.189954	3847.766185	37515.69258	8528.415001	0.0414	0.1494	12.7692	0.2088	0	0.0018	0.288	23.553	1.7964	1.2726	0	3.753	0.2016	9.2808	21.438	0.8496	0	12.2076	0.2286	4.5108	1.197	0.2034	0	5.0382	0.0018	0.0468	0.3276	0
R-18	27.71696	18.656935	1708	5795.006335	0.09826	694	5795.006335	1.39400105	10.19601162	75.259918	150772.6071	203733	1.287995702	263160	0.683042	166	528.768931	162.056564	0	2283.498045	940.161068	9.8298	2.5164	34.9074	0.4248	0.2358	0	7.137	5.3082	0.4734	0	0	0	1.4634	22.509	3.7152	0.0378	0.018	0	3.3498	2.8476	1.7586	0.054	0.045	0	0	0.6084	2.6874	0
R-19	29.784658	17.975199	2296	8597.978158	0.119714	2032	8597.978158	1.197041432	15.99891488	19.473041	5666.202757	38385	0.773120988	103158	0.576585	0	265.581928	490.464447	0	86.328349	1270.86121	10.2078	2.4444	63.9972	2.8332	0	0	4.149	0.3474	0.036	0.0252	0	0	0.9216	0.8316	2.4318	0.3618	0	0	3.0564	1.1844	4.1166	0.8262	0	0	0.0558	0.3744	1.989	0
R-20	28.690846	16.857333	2869	7572.178033	0.04507	2070	7572.178034	1.503776278	13.64057979	32.812035	41515.75536	127107	1.27915687	241704	0.638498	567	736.540986	290.791024	0	292.066002	398.854401	13.6224	1.2096	35.6256	1.1502	0.0432	0	11.7522	3.3894	0.0576	0.0126	0	0	3.7152	2.8044	4.0374	0.1926	0.009	0	10.6434	2.8854	5.9274	0.369	0.0432	0	0	0.4284	2.0088	0
R-21	28.518944	15.985927	2084	5158.761748	0.053005	1102	5158.761748	0	10.3175235	80.293804	204397.4529	203274	1.343482443	311841	0.666161	0	2851.745475	2423.059217	0	477.221113	219.595894	11.8548	2.331	22.6764	0.8586	0	0	21.1122	2.5164	0.1368	1.8126	0	0	4.0734	1.4076	3.2346	0.8568	0	0	16.7526	4.815	3.4632	0.8388	0	0	0.3312	0.4032	0.4518	0
R-22	29.264678	16.043071	2323	5788.569463	0.095139	1723	5788.569463	0	11.57713893	79.246857	183945.3032	208125	1.238048853	291339	0.659417	0	2409.812759	1846.384615	0	1958.297609	214.021161	14.7546	0.2718	25.3044	1.6308	0	0	20.1294	15.0894	0.1314	1.6596	0	0	1.629	2.2176	2.718	0.6894	0	0	8.091	2.2662	1.4616	0.558	0	0	0.198	0.459	0.3924	0.2628
R-23	29.366486	16.220024	2100	6357.780312	0.072627	1962	6357.780312	0	12.71556062	51.122555	83507.00788	174006	1.239226766	267381	0.646569	69.928309	1688.365557	1728	0	1109.169272	428.432708	12.7512	1.5156	31.2084	1.2258	0.018	0	17.9514	7.614	0.3546	2.0682	0	0	1.7136	2.6118	5.3694	1.935	0.0018	0	7.2234	2.0376	2.8494	1.6902	0.0018	0	0.0486	0	0	0
R-24	29.464473	15.780159	2417	8262.111122	0.060411	614	8262.111122	2.792416074	13.73180617	24.809061	31480.26478	142326	1.165963601	241569	0.622963	0	7068.132822	1836.692308	0	397.667127	252.499223	17.7714	0.0432	33.4098	0.495	0	0	23.571	0.5814	0.1404	2.1852	0	0	2.2392	0.6462	3.1158	1.089	0	0	10.8774	0.7902	1.9026	1.0062	0	0	0.0648	0	0	0
R-25	28.883887	14.614934	413	2841.322632	0.077546	299	2841.322633	1.73470288	3.947942386	97.324671	377946.1496	346554	1.259054504	398979	0.704375	15.3	1529.88519	184.283629	0	3594.214029	339.642426	2.5686	1.107	15.1344	1.7406	0	0	5.9994	43.3278	0.5238	1.1196	0	0	0.8316	11.3418	3.717	0.684	0.0036	0	2.727	4.5738	2.0718	1.2078	0	0	0.0594	0.7416	0.396	0.027
R-26	28.727312	14.220406	1942	6329.845872	0.063829	666	6329.845872	1.777786286	10.88190546	54.831945	105260.411	178893	1.290543801	304722	0.640217	0	7664.71636	3154.5	0	355.687501	252.117884	12.5622	0.054	26.2098	0.3744	0	0	27.3528	0.2232	0.2808	1.341	0	0	4.887	0.3132	4.5576	0.4788	0	0	17.7012	0.5202	2.9862	0.3294	0	0	0	0	0	0
R-27	28.246531	14.40157	334	4289.619452	0.034573	200	4289.619451	1.493900586	7.085338316	97.294835	336720.6923	250290	1.355068279	355653	0.683457	561.375	6294.577094	2139.228338	0	1176.627606	430.312577	4.887	1.062	18.0072	4.7682	0.3294	0	16.0506	4.545	0.1332	4.491	0.0342	0	5.1354	2.9196	3.8988	2.6226	0.2394	0	16.8264	5.022	4.6872	3.9438	0.2862	0	0	0.0288	0.0072	0
R-5	27.082546	18.765653	2755	6743.620275	0.313288	1216	6743.620275	0	13.48724055	51.779916	94890.98992	194634	1.318234891	296559	0.660791	0	4340.862632	5113.6815	126.06948	1712.814094	261.679869	14.5854	0.3384	25.6104	0.3438	0	0.0054	14.7924	6.4404	0.7056	1.3698	0	0.0378	2.3274	6.1506	4.4172	1.2924	0	0.2556	6.2118	11.4534	1.602	2.1186	0	0.0918	0	0.0396	0	0
R-6	26.052654	18.176364	652	3234.173691	0.201277	391	3234.173691	1.50801207	4.960335312	88.91124	287515.2646	314568	1.291775579	362394	0.754358	0	516.946675	528.921083	88056.74107	1807.829231	923.831192	4.0554	0.837	21.8988	0.9468	0	0	3.1248	3.5694	0.432	1.1574	0	5.193	0.3366	5.6268	2.997	0.7884	0	5.5512	1.8	30.717	3.2004	0.9018	0	6.5214	0	0	0	0
R-7	28.229532	18.636965	1802	7073.574477	0.140111	905	7073.574477	1.73751597	12.40963298	76.833696	154741.7582	166950	1.236651997	260253	0.654693	63	1765.728893	3066.820776	0	922.36076	254.722275	14.9778	0.5382	30.555	2.0664	0.0252	0	11.5956	3.3444	0.2394	1.1286	0	0	1.9926	3.807	2.61	1.6128	0	0	8.6958	8.523	3.6612	4.3866	0	0	0.0936	0.063	0	0.0144
R-8	27.969986	19.547275	2609	6642.735601	0.088013	2584	6642.735601	2.519143036	10.76632817	41.74751	66072.48896	205155	1.265648627	279243	0.67459	0	3945.239215	59.55255	0	6034.000252	234.357268	16.1784	1.5768	26.595	0	0	0	7.7004	11.1438	0.0072	0	0	0	1.845	6.1704	1.8144	0.0342	0	0	6.201	17.2836	3.4236	0.09	0	0	0	0.1242	0.0036	0
R-9	29.133447	20.833769	2976	8513.380672	0.11803	1483	8513.380672	1.864392342	15.162369	28.753868	24352.51209	118179	1.093059711	206487	0.608291	0	2400.630141	7699.143938	0	949.1192	372.159877	19.7892	0.3834	37.2366	1.3464	0	0	11.799	2.0988	0.0792	8.1468	0	0	1.7352	1.0872	2.025	1.296	0	0	8.469	0.5058	2.2122	1.4922	0	0	0.1296	0.09	0.0036	0
S-10	29.116164	24.36874	2385	6849.279715	0.267459	1798	6849.279715	3.177661416	10.52089801	34.396755	31631.11211	97281	0.949653171	148671	0.633272	597.0967	393.62828	4270.95845	1208.19125	453.269985	2023.093014	7.3854	3.7206	53.6238	4.7124	1.089	0	7.2216	0.7578	1.5354	0.1602	0	0.0072	0.531	2.1492	3.5478	0.9432	0.0018	0.0396	1.125	5.8536	3.4452	1.0116	0.0162	0.6894	0	0.315	0.306	0.0036
S-11	27.92677	23.152334	0	1843.272066	0.197227	0	1843.272066	0	3.686544132	50.019863	63644.40914	153936	1.227818928	203895	0.583769	18.110888	648	15.3	37.657432	513.686563	6645.978016	0.0054	13.1382	46.08	0	0	0	0.0324	4.455	5.5782	0	0	0.0846	0.0054	4.2786	3.6306	0.0018	0	0.0036	0.2052	6.516	1.4364	0.0594	0	0	0	0.5094	13.7268	0
S-12	30.079157	21.516289	0	3432.676181	0.103793	0	3432.676181	1.139530146	5.725822216	42.76259	12843.94791	35136	0.523837224	62550	0.573169	0	362.473312	459.3573	0	395.528718	18188.35314	0.1314	5.481	82.0314	0.0144	0	0	0.1332	1.0728	0.3672	0	0	0	0.1098	1.8216	1.989	0.0198	0	0	0.1854	3.6162	1.5588	0.0558	0	0	0	0.0594	1.278	0
S-13	29.971262	20.623131	0	5077.719589	0.105	0	5077.719588	0.243626546	9.91181263	17.88329	4098.135659	28980	0.610585881	83592	0.525895	7967.84925	130.053375	62.6427	0	363.234573	84413.58042	0.0666	5.1426	75.393	0.0072	2.8602	0	0.0054	0.927	0.54	0	0.063	0	0	2.223	4.5504	0	0.162	0	0.0396	3.8916	4.086	0.0072	0.135	0	0	0.081	0.0054	0
S-14	28.854538	20.164926	1251	4411.74726	0.140152	176	4411.74726	0	8.82349452	61.109973	70990.62779	109557	1.115667591	175788	0.638755	2514.3015	1075.712129	564.139611	0	350.608591	1444.600125	7.5636	1.827	54.603	0.3402	0.3978	0	4.1814	2.259	2.8926	0	0.0108	0	1.1214	3.2382	5.778	0.0036	0.045	0	2.1906	5.643	3.7548	0.0054	0.0162	0	0	0.4032	3.6522	0
S-15	29.501332	19.718351	3716	8482.073719	0.144905	3584	8482.073719	1.878961492	15.08518595	44.807421	38148.61525	109647	1.031313297	178524	0.637007	0	835.826266	712.083032	0	1858.379464	519.384442	18.2412	1.1214	43.5726	1.4832	0	0	8.181	3.9762	0.027	0.1512	0	0	1.6686	4.5108	1.5804	0.5184	0	0	5.3298	6.3702	2.673	0.522	0	0	0	0	0	0
S-16	28.986561	19.504069	2235	6562.977071	0.24857	1896	6562.977071	3.201278404	9.924675738	31.557061	35897.83898	155745	1.271885424	233748	0.668315	245.07375	931.523788	212.830493	328.768584	677.331506	752.066325	8.721	1.296	42.7212	0.6282	0	0.0018	7.9974	5.6088	0.171	0.0162	0	0.0594	1.863	6.5214	3.5964	0.396	0	0.504	5.7042	6.5556	3.708	0.7236	0	0.4752	0.0306	0.7218	1.7676	0
S-17	25.892385	19.681127	0	4870.642023	0.192789	0	4870.642022	8.552406324	1.18887772	57.185704	164545.3767	352746	1.583070981	396099	0.736302	87.539167	689.4	134.114697	14727.95338	10496.09281	2258.080899	0.2448	0.6984	20.025	0.0036	0	0.0072	0.1836	14.8482	1.9296	0	0	2.043	0.054	14.8698	6.1884	0.3222	0	5.2128	0.189	8.8686	3.5334	1.9512	0	6.6078	0	0.7506	1.8864	0.0054
S-18	27.957216	19.336726	2067	5172.058694	0.081498	1978	5172.058694	0	10.34411739	54.424074	91753.89715	175617	1.351565605	265581	0.675766	0	891.790181	80.510349	0	363.800336	537.852772	11.268	0.306	35.127	0.288	0	0	15.8274	2.7108	0.1656	0.0216	0	0	2.6244	5.3604	3.7962	0.1692	0	0	6.3036	8.0856	4.266	0.2358	0	0	0.0036	0.9018	2.466	0
S-19	28.579396	18.063998	2338	5824.168422	0.0587	2150	5824.168422	0	11.64833684	41.604578	104539.1221	193608	1.312063484	301986	0.673026	5823	1541.994604	1808.038764	0	1059.737678	336.537987	11.511	0.423	24.993	2.349	0.5706	0	13.4658	3.393	0.0486	3.8952	0	0	4.329	3.7242	3.4686	1.7694	0.0594	0	11.1906	8.739	3.7008	1.8054	0.4878	0	0	0	0	0
S-20	29.20749	16.774428	2618	6910.713466	0.059094	2057	6910.713466	1.08390987	12.73751706	49.027319	77130.69401	163278	1.215004219	256302	0.643559	0	3010.262457	145.041621	0	2567.84877	227.81686	17.3106	1.7244	29.4984	0.3222	0	0	18.5958	7.7598	0.09	0.0072	0	0	2.259	3.582	2.6352	0.1152	0	0	7.8588	4.9338	2.9358	0.1386	0	0	0.1314	0.0288	0	0
S-21	29.207644	16.249914	2327	6619.221558	0.140107	659	6619.221558	0	13.23844312	39.717158	87762.09712	214965	1.349192374	316926	0.66329	0	2322.719315	0	0	2753.596689	232.608495	11.6388	0.3024	24.8004	0	0	0	19.5696	9.7596	0.4284	0	0	0	2.6082	5.3424	4.2552	0	0	0	9.279	8.883	2.5326	0	0	0	0	0.4644	0.3168	0
S-22	28.777451	16.561513	1571	5697.584461	0.122519	1223	5697.584462	1.190050672	10.20511825	85.878342	244175.5581	227961	1.373850002	329940	0.67889	0	2557.466667	12726	0	1723.498456	298.91514	9.7794	0.4482	22.8276	1.1556	0	0	17.5446	8.4852	0.279	2.2428	0	0	3.267	3.5046	5.5854	0.6948	0	0	9.3114	9.7308	3.114	0.9954	0	0	0.1314	0.5814	0.243	0.0018
S-23	29.500006	16.398099	2866	7667.308549	0.163424	860	7667.308548	1.3637856	13.9708315	19.548419	21783.90281	147123	1.200306818	253908	0.627357	0	2352.470081	14580	0	824.897464	269.532778	16.3224	0.0846	32.2704	0.7722	0	0	21.7764	5.4324	0.4212	1.6236	0	0	2.1222	3.5982	4.5648	0.3924	0	0	5.1858	3.5514	1.2996	0.1278	0	0	0	0.1908	0.1908	0
S-24	29.269535	15.316436	913	3318.41014	0.101572	854	3318.41014	0	6.63682028	95.56264	353259.0645	324729	1.265720109	386784	0.690982	216	3247.531088	345.925438	1378.955084	7388.885259	305.943573	5.9472	3.2382	13.536	0.0072	0	0.0018	11.1834	25.4808	1.5588	2.7522	0	4.8078	1.224	12.5226	2.4282	0.063	0	5.6538	4.5684	3.033	1.0836	0.36	0	0.4986	0	0.099	0.0594	0
S-25	29.589709	14.43845	889	3137.437547	0.099696	674	3137.437547	0	6.274875094	95.903862	378598.5738	351000	1.218282946	411534	0.706053	70.714286	1281.705608	16.813889	881.514165	3501.323498	253.051633	4.5378	0.7506	12.5352	0.0018	0	0	11.0718	43.0272	0.9828	0	0	0.2232	1.773	9.495	2.961	0.063	0	0.4338	4.7088	3.744	1.9026	0.1566	0	0.0144	0.0918	0.9558	0.3816	0.0108
S-26	30.364051	14.827094	167	1883.121982	0.079232	121	1883.121982	0	3.766243964	98.812726	457426.9434	434592	1.1306135	468468	0.735309	27	9938.809466	22.026478	42752.37697	189580.8753	267.568678	1.7856	0.1638	4.4442	0	0	0	4.806	49.428	0.0342	0	0	5.8896	0.3258	14.859	1.062	0.0738	0	1.6848	2.2608	9.8676	0.7146	0.252	0	0.6192	0	1.314	0.0054	0
S-27	29.226977	16.191932	1369	5182.978063	0.047257	1168	5182.978063	1.55317921	8.812776916	69.589281	184910.1017	245853	1.331801076	339867	0.670157	18.9012	1871.787557	303.707989	0	4045.101577	272.85417	8.7156	0.8514	22.3848	0.576	0	0	17.8452	14.5458	0.054	1.0062	0	0	1.8972	4.8636	3.0312	0.7794	0	0	12.9222	6.3918	2.4264	1.17	0	0	0.4338	0.0144	0.018	0
S-5	25.27651	17.50788	198	935.423652	0.207316	0	935.423652	0	1.870847304	82.82285	289174.635	367191	1.303373149	404910	0.759726	173.573755	688.706107	65.813319	4282.818828	3584.807701	1489.000656	0.2772	1.026	17.5878	0	0.5112	0.0072	0.9648	3.3516	0.4122	0	0.0072	5.2452	0.0576	10.7118	1.3392	0.0342	0.1422	14.5476	0.2592	22.0302	1.0512	0.2538	0.0558	19.233	0	0.1134	0.2592	0.0522
S-6	27.050646	18.001792	1507	4767.538576	0.138294	1311	4767.538576	2.190874598	7.344202554	68.446132	169771.5359	286533	1.373676377	343755	0.715918	0	479.866009	13.090909	2593.102493	3409.865901	377.648506	8.8992	0.6048	21.9816	0	0	0	6.102	2.736	0.2286	0	0	6.7338	0.6786	2.5776	4.2444	0.0126	0	12.7404	2.1906	28.1358	1.4076	0.0162	0	0.315	0	0.1638	0.423	0
S-7	28.772162	19.395689	2219	8698.916769	0.118019	2016	8698.916769	5.663120542	11.734713	29.785296	29532.48107	151875	1.149957892	227196	0.670385	0	1370.805628	1902.425075	819.947969	4262.773154	367.352457	15.8544	0.585	37.2906	1.0512	0	0	8.9496	8.307	0.1476	0.9504	0	0.0864	1.0854	1.7586	2.8818	1.3014	0	0.2016	4.7142	9.7794	3.7116	1.2654	0	0.0018	0	0	0	0
S-8	28.772204	20.654061	3129	9231.316416	0.118004	2812	9231.316416	0	18.46263283	52.620316	66492.45731	138078	1.111406261	214497	0.655799	0	273.981381	1190.376854	0	1719.907224	461.330482	14.2722	0.6858	41.0004	1.1232	0	0	7.02	3.2832	0.054	0.4932	0	0	1.7658	2.799	1.791	0.693	0	0	9.7344	11.1618	2.9466	0.783	0	0	0	0.3186	0	0
S-9	28.636192	22.079578	1978	6078.363313	0.255734	1313	6078.363313	1.575370574	10.58135605	64.761076	133340.2458	193221	1.297692663	289674	0.633207	2843.1297	1781.05833	5174.894455	0	2709.19577	385.424214	11.4786	1.6866	23.7924	4.9374	0.4716	0	9.7578	5.6178	0.1116	1.2708	0.0018	0	2.4156	8.4312	2.0862	1.6362	0.0216	0	9.4806	10.1394	2.9268	3.573	0.0396	0	0	0.036	0	0
T-10	29.419267	23.217569	3654	9667.144676	0.255493	3401	9667.144676	0	19.33428935	57.637556	68883.73524	136233	1.12861577	201681	0.636696	0	591.694752	1015.092768	0	3323.765892	513.349989	15.003	1.1484	42.1416	1.7082	0	0	8.1684	4.5126	0.1206	0.594	0	0	0.6336	5.526	1.5804	0.7416	0	0	4.9302	10.71	1.2726	0.2736	0	0	0.0216	0.027	0.7182	0.0936
T-11	28.910463	23.55633	1172	5887.244502	0.304612	1104	5887.244501	2.691014032	9.08347497	72.494591	104076.8854	135180	1.092497811	195507	0.61074	0	291.853196	377.690782	0	650.712683	5542.296358	5.0328	2.2428	53.1432	0.603	0	0	1.1466	9.0954	1.1034	0.5328	0	0	0.063	8.0676	3.096	0.3114	0	0	0.9756	10.8846	2.9502	0.6768	0	0	0	0	0	0
T-12	27.136334	21.980461	104	2064.741052	0.13614	0	2064.741052	0	4.129482104	54.951467	65907.68456	130140	1.027393367	169677	0.62687	18.388625	0	1411.038895	0	271.46606	33887.48927	0	4.7088	61.0074	0.7974	0	0	0	2.4516	0.4014	0.0054	0	0	0	2.6424	1.7406	0.0486	0	0	0	7.2702	1.1052	0.0036	0	0	0	0.3492	17.154	0
T-13	29.579613	21.240874	0	4213.120395	0.109663	0	4213.120394	2.457655	5.968585788	34.400657	9865.12069	34425	0.552168396	65772	0.543493	0	0	7505.495235	0	482.680524	38437.41108	0	14.8734	70.47	1.4814	0	0	0	1.2294	0.36	0	0	0	0	2.5776	2.196	0.0018	0	0	0	2.4768	2.6802	0.0018	0	0	0	0.4122	1.1664	0
T-14	29.589222	21.336686	1457	3336.237239	0.171108	1123	3336.237239	0	6.672474478	59.965137	47506.23591	81693	0.863095801	123912	0.626929	0	194.049581	960.5196	0	407.907285	1264.476084	6.3306	3.663	64.8576	0.4392	0	0	5.6016	3.4488	0.2214	0.027	0	0	0.2592	2.1492	2.3454	0.0828	0	0	1.1196	5.976	1.7514	0.0216	0	0	0	0.225	1.4076	0
T-15	29.79804	20.748979	3086	7932.365096	0.173323	921	7932.365097	2.401759344	13.46297085	22.086316	12835.20905	66465	0.909061172	129501	0.587473	0	280.571582	1288.52817	0	86.100286	744.109647	15.5196	0.6408	56.8548	1.3122	0	0	5.2956	0.396	0.081	1.593	0	0	0.6444	0.936	2.5632	0.9702	0	0	3.6072	1.4922	3.0222	1.314	0	0	0.0684	0.2934	3.3228	0
T-16	28.641408	19.347674	2668	7103.718451	0.159958	2008	7103.718452	2.782761038	11.42467587	43.245854	50913.02463	126441	1.222827884	223596	0.64034	0	1312.506171	2792.265505	0	180.021806	397.676717	16.2198	0.3024	37.2186	1.719	0	0	11.1078	1.6614	0.1206	2.0556	0	0	2.3454	1.071	3.771	1.0656	0	0	9.7488	2.6838	5.4162	1.2798	0	0	0.0846	0.3222	1.9944	0
T-17	26.838828	18.821578	5	852.212996	0.155235	5	852.212996	0	1.704425992	99.990973	498438.0068	480915	1.191065576	498528	0.735641	0	97.059	2458.200695	4188.976088	56662.12772	265.353348	0	0.0738	0.7146	0.099	0	0.0108	0.0108	40.3092	0.009	4.3992	0	9.1386	0	9.8712	0.1296	0.2664	0	5.3226	0.0054	6.255	0.6966	0.0918	0	15.2064	0	0.1782	0	0
T-18	24.489907	19.603568	74	3235.412544	0.076589	23	3235.412544	4.851739964	1.619085124	75.502457	268439.1538	395352	1.50035614	426753	0.756136	0	5051.766339	50.125283	296979.7885	17424.71592	899.478398	0.513	0.4158	14.6736	0	0	0	0.612	2.7126	0.8388	0	0	3.627	0.054	7.6212	3.9816	0.2052	0	11.7666	0.7218	6.6456	1.1106	0.0828	0	8.6796	0.0018	0.0864	0.3114	0
T-19	29.182328	19.672461	2222	6051.692941	0.06386	1351	6051.692942	0.402834276	11.70055161	75.257828	167531.1313	191646	1.251591058	289728	0.64956	0	2966.248095	981.947355	0	2417.885826	220.004349	15.1542	0.5058	25.1118	1.7424	0	0	16.911	12.2796	0.0702	1.4958	0	0	2.1258	3.0798	2.7036	1.1682	0	0	9.2898	4.005	3.2346	1.3104	0	0	0	0	0	0
T-20	29.562053	18.484327	3046	7891.743302	0.080743	2457	7891.743302	2.69262275	13.09086385	27.455091	29480.06104	126918	1.116423764	218943	0.614585	0	1574.179773	2083.2849	0	335.040529	266.361801	18.324	0.4878	36.0576	1.6092	0	0	18.2988	3.0942	0.1584	2.2428	0	0	1.7874	2.3922	2.3148	1.395	0	0	6.8436	1.566	2.3616	0.9936	0	0	0	0	0	0
T-21	29.688968	17.163985	2577	6540.461282	0.215519	2097	6540.461282	0	13.08092256	62.86258	115172.3946	178749	1.245025587	274284	0.632024	0	2834.014347	7209.318053	0	1368.654868	266.178497	14.7672	0.2844	28.5318	1.8414	0	0	19.1916	5.121	0.3114	6.9606	0	0	2.3814	2.9016	3.7098	0.7452	0	0	4.9248	5.5674	1.3842	0.5598	0	0	0	0.3744	0.3708	0
T-22	29.705259	16.952852	2725	6076.937607	0.220178	1279	6076.937607	0	12.15387521	55.283196	92647.4648	150516	1.264680442	258849	0.618701	336.091204	2782.502069	4620.875659	0	474.466028	310.251429	11.9412	1.0188	32.8932	2.8314	0	0	16.1496	2.1042	0.4374	4.9428	0.0054	0	3.4506	3.4848	4.9446	0.9594	0.0486	0	4.9176	5.7654	2.8836	0.4428	0.0018	0	0	0.081	0.5976	0
T-23	29.807452	17.186756	2128	5968.425683	0.187125	831	5968.425684	1.092526924	10.84432444	63.020775	65940.7927	82899	0.969053088	160290	0.620099	3012.611899	1089.244132	0	0	481.123302	945.384948	10.467	1.584	55.953	0	0.3114	0	5.8662	3.8052	0.2682	0	0	0	1.2798	3.1032	6.1452	0	0.0666	0	3.4074	3.9528	3.3102	0	0.2178	0	0	0.2772	0.1746	0
T-24	29.424901	16.893492	1659	5050.075377	0.204445	787	5050.075377	0	10.10015075	76.714809	127250.167	135972	1.156382669	213741	0.654188	0	1985.860335	111.736053	0	890.905688	553.617516	8.586	1.5642	46.7802	0.378	0	0	9.3888	4.455	0.2682	0.0774	0	0	1.098	4.959	3.7458	0.1224	0	0	2.7684	12.8286	2.304	0.2142	0	0	0.0036	0.2592	0.1242	0
T-25	28.679117	15.808877	88	1882.190662	0.146688	0	1882.190662	0	3.764381324	99.887529	471060.6646	435438	1.258993136	472122	0.740289	0	998.184325	19.437066	1148.982208	10419.0936	530.418389	0.6984	0.3474	5.4432	0	0	0	2.3382	34.0632	0.3168	0	0	10.233	0.4428	20.5866	0.8568	0.0792	0	3.8862	0.8874	12.9798	1.3572	0.234	0	3.78	0.1674	0.8316	0.0306	0
T-26	28.573323	16.193633	4	447.150113	0.103948	0	447.150113	0	0.894300226	99.994232	468054.0024	446787	1.211294003	468108	0.773182	0	8670.4302	44.081701	4522.226783	38099.67861	135.189748	0.3726	5.7042	0.9702	0	0	0	1.4652	24.921	0.0198	0	0	13.9644	0.279	32.9184	0.1908	0.0792	0	8.4078	1.2402	4.005	0.3564	0.072	0	3.1986	0.0522	1.1988	0.0882	0
T-27	27.890879	18.310235	183	1314.90474	0.053623	136	1314.90474	0	2.62980948	99.574187	473623.9442	441900	1.275651319	477675	0.766806	972	5220.789347	20.179762	20377.90148	30522.7361	163.130866	0.9702	1.9962	2.0286	0.0018	0.0828	0	4.1328	28.2816	0.0126	0	0.0288	2.196	1.485	30.9456	0.5904	0.1926	0.1422	1.6848	4.6368	17.4348	1.6902	0.1188	0.1332	0.1278	0.0828	0.7182	0.2052	0.0036
T-28	27.765359	20.111965	331	4276.69907	0.048701	128	4276.699069	4.654456652	3.898941486	87.58835	292025.5825	297855	1.400157666	379458	0.694368	0	3217.733112	24.428571	6058.588519	1094.003456	555.551983	4.698	0.4428	19.449	0	0	0	12.0996	6.5736	0.2502	0	0	4.6134	3.5478	5.814	3.7296	0.0144	0	11.7432	12.3012	6.8886	3.2328	0.1224	0	4.131	0.0306	0.1728	0.072	0
T-29	26.371544	18.946316	48	1914.836541	0.202601	0	1914.836541	1.530549012	2.29912407	87.957605	371266.3141	442746	1.270245173	471285	0.680579	34.2	2736.133771	11.7	11683.37334	2829.226095	918.109843	0.2844	0.0234	6.3576	0	0	0.0288	2.9016	3.2562	0.5724	0	0	29.5974	0.8442	1.7208	1.53	0	0	32.3154	1.377	0.576	1.0386	0.0216	0	16.8336	0.0054	0.1314	0.0072	0.0018
T-7	28.698672	18.188658	450	3694.648326	0.133861	343	3694.648326	1.091697606	6.297599046	57.895992	82303.57514	168723	1.212443706	226368	0.681214	12626.29313	2241.620713	39.272727	8258.803572	934.203996	3102.41202	1.7568	5.3802	44.9226	0.0864	3.0618	0	0.945	8.1846	2.1006	0	0.0576	1.2186	0.1152	7.731	5.328	0.0648	0.8136	1.836	0.4122	12.4164	1.143	0.1944	0.927	0.2808	0	0.108	0.8082	0
T-8	28.046953	19.710425	1970	7015.816775	0.304152	1824	7015.816775	2.644457728	11.38717582	63.210904	127343.524	231183	1.301576113	298458	0.704205	0	548.72082	1100.769231	108.150497	3092.589629	405.302215	10.8504	1.5696	27.2286	1.1016	0	0.0018	6.4638	15.7788	0.297	1.3374	0	0.0846	1.1196	5.3262	2.2266	1.6272	0	1.5192	3.5586	16.1694	2.2536	1.6578	0	0.0198	0	0	0	0
T-9	28.832904	21.334053	2300	8012.662616	0.153938	1849	8012.662616	2.995342252	13.02998298	71.226255	136172.0093	185103	1.238921122	264366	0.674671	0	488.989848	2499	0	4362.381452	507.130914	10.071	1.6884	30.879	4.7556	0	0	6.2244	2.5884	0.135	6.03	0	0	1.35	4.059	2.9592	3.321	0	0	4.8312	13.4604	5.1858	2.3868	0	0	0	0	0	0
U-10	30.468539	23.078478	3815	9530.787725	0.304103	2713	9530.787725	3.38780259	15.67377286	16.546205	12682.02568	86130	0.894381441	139464	0.596897	846	258.285788	2954.579825	0	995.116909	3042.837162	8.856	4.023	55.4238	1.9404	2.142	0	1.179	5.2092	0.522	1.4706	0.0036	0	0.3042	5.751	3.4236	0.6552	0.0504	0	1.2564	3.6468	2.8746	1.2834	0.1728	0	0	0	0	0
U-11	29.418237	22.349475	902	5258.350024	0.128573	0	5258.350024	3.080350542	7.436349506	18.078796	6598.348207	42993	0.748142438	101655	0.550346	1090.86123	496.784291	732.149664	0	133.332136	13300.24381	1.8864	3.258	71.8164	0.684	1.9854	0	0.4914	1.3986	1.413	0.027	0	0	0.09	1.7298	4.2678	0.0954	0	0	0.4806	4.446	3.9366	0.3672	0.1818	0	0	0.0774	1.2834	0
U-12	25.715391	21.655015	1534	2914.098941	0.043673	0	2914.098941	0	5.828197882	63.371987	103618.4176	192024	1.041059357	246033	0.525347	19.759369	106.93654	154.638153	0	51.732142	8640.079509	2.1006	1.5948	47.214	0.1188	0.0018	0	0.6174	0.4968	0.2484	0	0	0	0.216	1.2204	2.6316	0	0	0	0.5832	1.458	2.5182	0.0414	0	0	0.0378	0.7254	37.3734	0
U-13	29.289642	21.71925	866	4470.231455	0.163596	223	4470.231455	2.418633504	6.521829406	12.32667	5533.951378	50778	0.732983635	99954	0.579215	0	350.349536	4792.5	0	1054.486767	2500.839767	4.7016	15.4998	59.4828	0.477	0	0	1.0764	0.2178	0.333	0.5796	0	0	0.2358	0.9774	2.7954	0.8604	0	0	1.152	6.7536	2.7864	0	0	0	0	0.2322	2.0178	0
U-14	30.028272	21.833986	1437	5612.497518	0.199799	984	5612.497518	2.935318914	8.289676122	26.972315	18814.37073	96858	1.018445222	172944	0.593548	0	1346.859269	2993.0669	0	926.362467	650.188849	9.054	10.3662	40.3092	5.661	0	0	6.3792	5.6736	0.2196	2.169	0	0	1.1844	3.0366	3.1482	1.9602	0	0	2.2104	3.33	3.6504	1.5732	0	0	0	0	0	0
U-15	28.45142	19.940555	1593	3266.58308	0.145417	1451	3266.58308	0	6.53316616	79.526979	237371.4245	303363	1.343960448	366453	0.700201	0	2146.760361	394.039297	0	12078.19137	262.347823	10.2528	0.909	15.3072	0.2358	0	0	7.1586	28.3212	0.2538	0.3438	0	0	2.2428	11.2374	2.2194	0.4752	0	0	4.5198	12.4776	3.4398	0.5184	0	0	0	0.0162	0	0
U-16	27.943734	18.326833	1754	3729.511216	0.12566	1644	3729.511216	2.06258633	5.396436102	92.218284	317968.0621	300843	1.345353878	373221	0.702257	0	1221.692633	732.475873	0	2741.405192	385.973443	5.4306	1.944	17.0874	1.2456	0	0	6.9174	27.5058	0.0738	1.8486	0	0	2.6622	6.7698	2.7864	0.2646	0	0	8.7588	12.78	2.9232	0.5346	0	0	0.0072	0.3906	0	0
U-17	24.575691	18.092554	101	242.608321	0.058978	101	242.608321	0	0.485216642	99.868334	490861.0244	476793	1.171631449	492156	0.785558	6.328258	365.048423	14.784628	32110.17279	7471.624264	176.326735	0.3276	0.0018	1.3428	0	0	0.009	2.1222	4.3542	0.0162	0	0	12.4164	0.4878	7.3656	0.4266	0.0036	0	20.7576	0.3384	11.9376	0.0774	0.0306	0	36.171	0	0.2088	0.2448	0
U-18	26.336478	19.385047	25	3683.852478	0.07633	0	3683.852479	4.346877386	3.020827572	59.277074	204180.7076	406368	1.462411422	443448	0.738279	0	423.49139	20.582979	12955.42961	11675.20389	1613.731237	0.2736	0.0576	11.1672	0.0018	0	0.0162	0.1944	12.8268	0.6552	0	0	12.7674	0.0234	6.6294	3.2814	0.018	0	19.3752	0.0828	12.5298	2.4228	0.0378	0	12.753	0	0.504	0.009	0
U-19	28.9716	19.354723	1137	5164.617797	0.079347	409	5164.617797	2.723290818	7.605944776	48.54078	96844.54504	222696	1.351397077	300366	0.674292	0	1386.395277	970.486525	19522.928	1090.563564	682.38965	7.0452	2.4066	30.1302	0.7794	0	0	9.2988	4.9122	2.0142	0.8514	0	6.5808	1.2726	4.086	7.7976	0.3564	0	3.357	3.6792	8.6958	4.131	0.342	0	1.548	0	0.3384	0.1296	0
U-20	29.37365	18.667218	3361	8221.093578	0.227987	1172	8221.093578	0	16.44218716	25.659169	28333.62156	115632	1.182013306	241668	0.598056	0	1985.276454	964.574175	0	252.583367	347.848077	15.9624	0.4842	34.9722	0.3006	0	0	22.3038	2.1078	0.6246	0.4662	0	0	2.6748	2.2338	7.281	0.4068	0	0	5.7168	0.855	3.231	0.2988	0	0	0	0	0	0
U-21	28.530549	17.900038	2436	5891.399379	0.236138	962	5891.399379	0	11.78279876	47.044854	73751.6241	195417	1.355124635	303183	0.650627	0	2491.739169	842.919748	0	836.65486	241.205103	11.322	1.0152	26.1864	1.0602	0	0	17.9604	3.2688	0.2484	1.1304	0	0	2.5038	5.1606	5.3046	1.8972	0	0	5.3208	13.0536	2.718	1.3608	0	0	0.0162	0.2358	0.414	0
U-22	29.772536	17.751354	2094	5676.781832	0.346735	2046	5676.781833	1.569946158	9.783617508	59.407701	99175.96666	197010	1.231062948	268344	0.675328	5980.148448	1001.174219	722.015321	0	1820.580456	724.666236	7.911	0.7344	33.9552	2.4786	1.269	0	6.858	23.2722	0.3384	0.5904	0.0108	0	2.0952	3.5964	3.6414	0.756	0.405	0	3.402	4.2678	3.0078	0.1332	0.72	0	0.0018	0.4122	0.0648	0
U-23	30.0488	18.297354	1279	5552.487805	0.276577	817	5552.487805	0	11.10497561	32.289446	27235.99164	83628	0.993068848	164673	0.582151	0	2244.858999	2187.250014	0	168.234965	1176.247232	5.7366	1.2834	57.9006	2.3976	0	0	8.7282	1.8162	0.8604	1.2762	0	0	0.4914	2.2176	5.4234	1.8126	0	0	1.5876	3.0474	4.2228	1.0332	0	0	0	0.0522	0.0396	0
U-24	29.639191	18.050834	912	4340.708371	0.271677	224	4340.708371	0	8.681416742	44.088914	46690.81368	112293	1.08226871	190701	0.617449	0	1033.822462	1313.191555	0	560.889406	1180.214974	3.1482	1.3176	39.7476	17.8344	0	0	4.2678	5.5386	0.5742	1.2816	0	0	0.4338	3.6774	3.1266	3.0366	0	0	1.602	6.4764	3.3516	4.6584	0	0	0	0.0648	0.0036	0.0468
U-25	27.897691	17.985392	1112	3878.905454	0.227637	669	3878.905454	0	7.757810908	95.454014	350741.6943	316836	1.383590881	384867	0.698305	0	1613.65665	843.690097	3437.540703	2955.116652	289.527003	4.2336	1.3266	14.283	3.1248	0	0.0036	8.739	17.8344	0.2268	0.4752	0	10.4958	0.9666	9.702	2.466	0.9306	0	7.3602	3.2148	7.2738	2.619	1.1034	0	2.4426	0	0.504	0.0468	0.0522
U-26	26.489462	19.488146	0	3682.990735	0.129728	0	3682.990734	4.740508192	2.625473276	80.948783	287675.6558	387432	1.380037847	428760	0.750819	9	427.638263	24.74516	3959.223748	16781.06297	4060.07919	0.1152	0.189	14.2038	0.0036	0	0.0162	0.2934	12.6432	0.7596	0	0	18.1422	0.1116	5.9688	4.6872	0.0054	0	17.9496	0.5418	7.8948	6.2712	0.0324	0	9.423	0.0144	0.2178	0.0954	0
U-27	27.774423	22.344402	0	1653.35158	0.187917	0	1653.35158	1.410313626	1.896389534	47.65742	88219.89353	171657	1.120724238	204390	0.658628	0	6183	0	16252.86814	6683.504638	17999.8242	0.0342	0	59.3622	0	0	0.0036	0.477	0.8136	1.9512	0	0	14.2632	0.0504	1.4778	2.6514	0	0	5.7978	0.675	1.809	7.7994	0	0	2.5524	0	0.0036	0.0036	0
U-28	29.356684	22.040862	0	4879.133804	0.222	0	4879.133804	3.31701927	6.441248338	33.676418	35208.29433	127872	1.015663117	177507	0.44725	0	600.75	0	4704.064207	0	98526.87894	0.171	0	64.3824	0	0	0.027	0.1242	0	2.4786	0	0	16.3296	0.0072	0	4.9572	0	0	2.4552	0.1764	0	6.9966	0	0	1.998	0	0	0	0
U-29	27.108797	18.712445	0	1149.656774	0.222	0	1149.656774	1.541138892	0.758174656	49.862291	232160.2278	447966	1.271716709	470556	0.661362	0	314.212007	63	64061.85326	0	6151.827909	0.1656	0	5.823	0	0	0.0306	0.1818	0	1.2546	0	0	38.9682	0.081	0	1.4076	0	0	29.5614	0.0108	0	1.215	0.0252	0	20.295	0	0	0	0
U-7	28.090289	18.361269	164	1609.654989	0.278961	82	1609.654989	0	3.219309978	68.956289	129029.8233	215280	1.32934085	252225	0.700137	0	79.342557	14.230725	54.465815	3459.448541	2297.767613	0.7902	10.8414	38.1726	0	0	0	0.1098	14.2362	0.4068	0	0	0	0.0504	4.6278	3.285	0.0018	0	0.1764	0.0252	19.9854	1.35	0.009	0	0.0234	0	0.666	5.166	0
U-8	28.198261	20.200748	441	4285.042987	0.450592	154	4285.042988	0.485902698	8.084183278	87.258508	207073.4903	220725	1.25931864	271593	0.724063	120.375	411.322764	75.049528	146.804699	2086.412325	2022.749031	4.2228	1.6092	39.375	0.4662	0.0756	0	1.3194	12.9024	0.7092	0.243	0	0.009	0.18	5.4612	2.9952	0.4428	0.027	0.7632	0.6516	24.6312	2.448	0.7128	0.0792	0.0504	0	0.189	0.3672	0
U-9	30.083586	22.171104	2458	10416.76674	0.374955	2325	10416.76674	5.34864972	15.48488376	10.065886	4918.103367	50931	0.806010166	122940	0.552538	0	534.116639	1182.006622	0	288.157432	1439.739969	10.7748	2.2104	60.7698	1.8288	0	0	5.058	0.5724	0.1206	0.0432	0	0	0.738	1.6884	3.276	0.3312	0	0	3.2004	3.618	5.292	0.3942	0	0	0	0	0	0
V-10	29.777636	22.467585	3338	7062.933375	0.398292	1931	7062.933375	2.007318262	12.11854849	45.494023	41227.7678	116208	1.060176998	184455	0.611154	0	596.992568	2845.753697	0	375.925426	1164.190289	5.4414	3.645	46.0962	8.0586	0	0	3.1608	6.1812	0.8622	1.1322	0	0	0.5202	5.9202	5.1804	1.2186	0	0	0.8478	7.1478	3.5352	0.9792	0	0	0	0	0	0
V-11	29.932686	22.599158	1852	9178.643328	0.337557	1196	9178.643328	5.856145382	12.50114127	13.127647	6217.381125	63738	0.863001451	133893	0.579178	0	669.756013	1427	0	341.972527	1475.532099	11.556	3.1338	57.7872	0.9072	0	0	3.5334	1.7892	0.6876	0.1188	0	0	0.5058	3.8016	4.518	0.3384	0	0	1.9386	4.7232	3.3822	1.2042	0	0	0	0	0	0
V-12	29.202625	22.025067	1344	6646.239012	0.251403	1092	6646.239012	1.983142422	11.3093356	30.06214	21347.74657	97362	1.053582292	160767	0.594478	353.16	395.087657	3205.69646	0	307.868232	2892.230652	8.0118	3.834	51.0408	4.041	1.2204	0	1.5282	4.356	0.3978	3.1626	0.0144	0	0.2772	3.8628	3.438	1.8864	0.2232	0	1.0656	4.3236	2.8134	0.5184	0.2898	0	0	0.1008	3.7692	0
V-13	27.936361	22.025132	1311	5902.293557	0.183913	988	5902.293557	5.687336686	6.117250428	19.995823	16276.54464	110970	1.066328585	172386	0.571969	125.602091	254.198302	603.311848	0	109.49402	7633.610858	2.151	2.061	59.4324	0.1314	1.9602	0	0.6192	0.9846	0.5112	0.4158	0	0	0.0684	3.6684	4.8312	0.2304	0.036	0	0.522	3.582	3.4596	0.0522	0.0846	0	0.0054	0.522	14.292	0
V-14	29.567805	21.639592	944	4878.098898	0.231054	470	4878.098897	3.764080998	5.992116796	39.35268	20793.65448	57177	0.792766439	115677	0.592283	0	764.659651	670.77289	0	284.423906	3645.159325	3.0204	2.7666	70.1946	0.8388	0	0	2.4822	2.9574	0.9972	0.018	0	0	0.2772	3.3858	5.1012	0.1764	0	0	0.5958	3.3642	3.4218	0.3186	0	0	0	0	0	0
V-15	29.416851	20.558033	3074	7736.636149	0.192864	2171	7736.636149	0	15.4732723	11.285714	9152.985974	105291	1.104403163	207900	0.605274	399	2645.745791	1929.484951	0	351.5613	334.975784	17.4942	0.2034	37.7154	3.0402	0.2232	0	17.4942	0.9882	0.2682	2.1294	0	0	1.8792	1.3158	3.9366	1.4976	0	0	4.9698	1.8882	4.1976	0.6552	0.0108	0	0	0.0036	0	0.018
V-16	29.215731	18.944238	3860	7590.314136	0.087597	2713	7590.314136	0	15.18062827	33.448072	25608.52193	102429	1.048422091	183024	0.631682	0	725.739178	1796	0	1083.214781	527.122	14.7942	0.594	45.4572	2.988	0	0	8.3916	3.3336	0.153	0.8172	0	0	2.7558	2.2014	2.4912	0.837	0	0	7.6662	1.8936	3.9006	1.8216	0	0	0.0018	0.0684	0.0198	0.0018
V-17	28.648008	17.942117	4087	8883.918419	0.083945	3865	8883.918419	2.472170812	15.29566603	26.430657	26367.04282	106821	1.066819107	194229	0.662363	369	375.328565	631.778381	10.419265	626.896399	555.806686	15.3666	0.4374	43.38	2.0016	0.045	0	6.3216	0.5958	0.0306	0.1008	0	0.0036	4.4964	1.8414	2.6838	0.8226	0.009	0.0324	10.0926	5.1858	4.5756	1.494	0.018	0.018	0.0126	0.1242	0.2358	0
V-18	26.93672	17.398277	1187	3449.208059	0.082031	769	3449.208059	0	6.898416118	97.672237	384367.7236	326664	1.413975687	402876	0.704967	57.972645	2156.188216	608.942933	1299.750781	3889.542529	289.780214	5.22	1.2042	12.9384	0.4896	0.153	0	7.7004	17.712	1.305	0.27	0	1.7946	2.2968	10.6362	2.4894	2.0592	0.0252	2.34	6.5556	15.6366	3.2148	1.5642	0.0756	3.096	0.0594	0.7974	0.2286	0.018
V-19	27.174104	17.8724	0	0	0.224478	0	0	0	0	100	501597	490923	1.216394697	501597	0.765342	0	0	0	61478.80862	157498.2758	81	0	0.0198	0.0792	0	0	0	0	35.2818	0	0	0	5.5314	0	13.0752	0.0252	0	0	8.3484	0	13.194	0.009	0	0	19.7244	0	1.6128	0	0
V-20	29.174484	18.901823	50	1648.911935	0.0998	50	1648.911936	1.30013652	1.997687352	92.322515	355320.978	373104	1.293820292	415683	0.697022	0	684.438185	62.770239	1851.238237	14466.26183	3434.17102	0.8694	0.306	15.9552	0	0	0.0954	1.467	36.729	4.1364	0	0	3.771	0.2178	5.2974	8.154	0.0126	0	2.9178	0.5238	12.24	3.519	0.2736	0	3.1806	0	0.2268	0	0
V-21	28.957311	19.425969	3248	7264.163708	0.307185	2013	7264.163708	0.423919482	14.10440793	32.388982	42726.35165	129537	1.212921262	251919	0.607749	0	3394.108128	4725.854332	0	417.79343	335.615078	14.8536	0.3762	32.3586	2.1816	0	0	21.5982	0.9648	0.6714	2.115	0	0	3.9654	2.0304	5.355	1.1538	0	0	6.6078	1.0458	3.4632	1.1844	0	0	0	0	0	0
V-22	27.43773	18.808383	191	739.955148	0.361488	191	739.955148	0	1.479910296	99.032399	445197.8178	406683	1.334384919	453906	0.738173	18	2182.709121	54.469312	0	8720.930763	237.558481	0.7758	2.6964	6.3504	0.0252	0	0	2.3094	28.5948	0.5904	0	0	0	1.1718	17.1	2.9214	0.7308	0	0	2.043	31.3884	1.4706	0.8712	0	0	0	0.3474	0.4914	0.0414
V-23	28.391234	18.960219	2817	7191.319325	0.287717	2109	7191.319325	1.1250953	13.25754335	32.342327	50635.35127	163098	1.291439668	271845	0.637814	0	3532.308644	233.82329	0	2225.257229	421.13353	13.5684	2.3868	29.1294	0.8334	0	0	14.2992	5.0508	1.1052	0.0864	0	0	3.3984	9.1044	6.4026	0.7758	0	0	5.2704	5.139	2.7882	0.585	0	0	0	0.2646	0.0036	0
V-24	28.844136	19.684132	2715	7518.713756	0.277996	2203	7518.713756	0	15.03742751	38.007563	86160.2042	173250	1.29606944	290358	0.628394	0	2791.388136	491.144535	0	740.975162	456.704838	10.6704	1.1556	29.7756	0.5562	0	0	15.9948	8.7444	0.8298	0.9756	0	0	1.3104	5.9472	7.407	0.8982	0	0	4.8276	4.887	5.1336	0.8118	0	0	0	0	0	0
V-25	28.297758	20.207495	1741	6871.152104	0.322903	1442	6871.152103	2.590546042	11.15175816	41.888125	70273.14163	177453	1.291264222	277704	0.656438	0	1486.701712	2690.339009	0	1185.548506	367.357174	8.4564	0.3456	29.0106	7.074	0	0	12.3588	2.196	0.6552	3.8052	0	0	1.4076	3.8394	5.7582	3.3048	0	0	3.7944	11.3058	4.5594	1.9584	0	0	0	0.0612	0.036	0
V-26	28.060492	20.428286	2584	8291.618906	0.300958	1156	8291.618905	2.904279984	13.67895783	22.243923	29847.96593	140679	1.245128447	258057	0.629421	0	1684.244924	16.434783	157.410681	1027.033064	395.355969	12.996	1.8864	33.8022	0	0	0	14.5602	3.2778	1.089	0	0	0.009	2.1294	3.861	5.9004	0.0162	0	0.0864	4.77	10.9512	4.7736	0.0594	0	0.0054	0	0	0	0
V-27	27.115715	21.997495	93	4476.730625	0.235303	74	4476.730625	3.542928844	5.410532406	55.839858	94231.58074	217980	1.29299331	274707	0.684552	0	910.65224	20.606101	7379.316157	1865.94421	9248.526188	0.504	1.0512	43.8984	0	0	0	2.9826	12.3894	0.9648	0	0	0.009	0.369	9.7722	4.8456	0.0306	0	1.2726	0.7938	9.1242	11.4246	0.0684	0	0.2394	0	0.081	0.1044	0
V-28	29.228556	22.996233	0	1353.975903	0.222	0	1353.975903	0	2.707951806	17.938312	2192.515422	10260	0.223012128	22176	0.538587	0	0	0	0	0	500000.1083	0	0	95.5656	0	0	0	0	0	1.9926	0	0	0	0	0	1.8	0	0	0	0	0	0.567	0	0	0	0	0	0	0
V-29	29.445418	21.156957	0	306.945293	0.222	0	306.945293	0	0.613890586	31.141553	21613.9089	123840	0.906830615	157680	0.62839	0	265.568391	0	12896.41915	0	55852.61101	0.0126	0	68.535	0	0	0	0.1566	0	14.0634	0	0	7.2288	0.0036	0	4.4172	0	0	1.638	0.1422	0	1.2942	0	0	1.44	0	0	0.9774	0
V-7	28.411772	17.498505	1965	5250.741673	0.350283	1654	5250.741673	0	10.50148335	43.11953	94261.95394	268596	1.29405009	344475	0.705652	0	4002.829734	20.986962	0	5682.298587	309.836462	10.3716	4.1274	17.217	0	0	0	10.8918	27.6876	0.387	0	0	0	2.4786	6.6294	2.0106	0.0342	0	0	5.427	11.5722	0.9216	0.0198	0	0	0	0.0252	0.1242	0
V-8	29.072656	18.96578	1698	5221.044729	0.407989	1479	5221.044729	0	10.44208946	75.09954	149064.6487	207756	1.337273433	259947	0.654862	2083.95	136.770813	762.049501	9	2376.171001	913.602075	5.6232	2.034	27.0864	1.7856	11.9772	0.0018	2.313	21.1716	0.2916	1.152	0.5814	0	0.1872	5.283	1.4544	0.8568	1.2258	0	0.6966	4.176	1.1754	0.3456	2.799	0	0	0.6372	7.2468	0
V-9	29.784005	21.215539	1193	8604.475955	0.352459	783	8604.475955	3.401030176	13.80792173	10.982573	5343.028031	53136	0.799965423	121365	0.571268	2997	224.760595	2701.14274	0	325.90255	2482.144425	5.382	2.2968	63.4086	4.0554	0.5544	0	1.188	0.8316	0.5058	1.1538	0	0	0.2448	3.1248	5.3766	1.7388	0	0	0.8928	3.3876	3.5334	2.2014	0.045	0	0	0	0.0018	0
W-10	28.524777	22.804569	278	4604.433287	0.239359	157	4604.433287	2.880238928	6.328627646	60.682766	71247.24702	136287	1.130594145	185598	0.6101	9	525.583084	1244.473062	0	601.799445	8531.677709	1.3572	2.3742	52.9146	6.615	0	0	0.8784	4.3974	0.4392	0.5364	0	0	0.1638	4.4262	3.7278	1.0458	0	0	0.4986	11.133	3.123	1.5336	0	0	0	0.2052	4.8168	0
W-11	29.39124	23.272252	1903	7022.817749	0.272807	1435	7022.817749	2.915405808	11.13022969	12.724026	8424.480452	77526	0.903631351	141111	0.603962	0.452857	421.411796	458.181818	0	323.801932	1903.201622	10.2402	1.4868	59.3226	0.6246	0	0	2.511	3.888	1.242	0.045	0	0	0.558	3.9222	5.9184	0.2376	0	0	2.2572	4.095	3.4794	0.1008	0	0	0	0	0	0
W-12	28.343457	22.745382	1156	5299.417194	0.306118	705	5299.417194	2.72619693	7.872637458	53.620314	71329.5301	169929	1.301845791	231444	0.629123	328.061462	426.674955	371.745006	0	252.387636	2343.621894	4.2048	1.2978	45.8244	0.7074	1.9494	0	1.9944	8.532	1.6398	0.522	0.0558	0	0.2178	6.9336	4.5882	0.549	0.1062	0	0.9828	2.0772	2.1906	0.1818	0.1602	0	0	0.729	13.8978	0
W-13	28.98119	21.76499	2218	7798.878677	0.24612	2102	7798.878677	3.863751088	11.73400627	35.821898	37070.69341	117261	1.09616621	187578	0.661829	1764.342602	283.618212	10	0	771.674721	2405.902937	7.506	3.1176	51.3162	0.0036	0.7164	0	2.0016	6.3936	0.4788	0	0.0396	0	0.9198	5.0994	5.0724	0	0.2646	0	2.0628	9.7866	4.3812	0.0144	0.0234	0	0	0.0648	0.9144	0
W-14	29.563534	20.651411	4181	8965.304775	0.21233	1846	8965.304775	0	17.93060955	27.484372	15601.81914	78408	0.986701639	167004	0.607043	0	917.817528	892	0	825.954243	347.105936	22.572	0.135	42.7536	1.1628	0	0	10.2402	2.4786	0.2322	0.0162	0	0	2.592	1.0944	2.5488	0.2556	0	0	7.4592	1.7118	4.5018	0.171	0	0	0	0	0	0
W-15	29.072157	19.304779	4102	8399.366117	0.189234	3013	8399.366117	0	16.79873223	16.356996	12376.4446	104625	1.080683553	197145	0.631645	0	1425.283987	1265.620483	0	289.496808	402.155359	18.054	0.4626	41.49	0.7704	0	0	11.7288	0.225	0.7884	0.0126	0	0	3.2832	0.8784	3.5352	0.5364	0	0	9.7542	1.386	5.5566	1.4634	0	0	0	0	0	0
W-16	29.111519	18.048171	3672	7978.127284	0.108209	1800	7978.127284	1.703534188	14.25272038	27.424116	26577.91907	109521	1.09848483	204291	0.625215	0	1057.883949	594.610678	0	940.597942	480.847354	14.7114	0.6966	43.8588	0.1872	0	0	9.0972	3.2976	0.0918	0	0	0	4.1598	1.0944	3.2598	0.1494	0	0	12.7098	0.7416	5.616	0.2556	0	0	0	0	0	0
W-17	29.002546	17.168615	2640	6063.233333	0.125776	2461	6063.233333	1.653012318	10.47345435	62.98457	108133.0999	192294	1.273417835	260721	0.67566	18	815.402678	869.505181	0	1581.534134	515.512603	10.0926	1.4526	34.0362	2.5344	0	0	8.3304	10.7856	0.108	0.063	0	0	2.6136	4.1238	1.7352	0.6228	0	0	6.5016	11.2158	3.3948	1.4598	0	0	0.0252	0.5238	0.5562	0.0018
W-18	29.122869	16.895077	1938	4745.812127	0.285106	1702	4745.812127	0.888001548	8.603622706	61.851376	140110.7432	257292	1.33993616	343593	0.68293	0	4058.058364	4374	0	4997.360211	281.222906	9.3924	0.3456	20.9574	0.7002	0	0	17.2656	17.7984	0.5814	1.5084	0	0	3.2544	6.156	2.5866	0.9648	0	0	6.1452	9.9954	1.1808	0.3258	0	0	0	0.7686	0	0
W-19	25.35903	17.947528	153	263.008942	0.205456	153	263.008942	0	0.526017884	99.535213	441236.1732	423450	1.473218806	445365	0.767433	10.285714	2064.855885	269.098517	73474.20396	1547.045507	2155.148194	0.3834	0.9036	10.3284	0.0018	0	0.0018	0.891	6.6708	0.81	0.0414	0	3.5118	0.1854	3.861	2.1438	0.1152	0	9.2214	0.4896	10.9566	1.3896	0.5184	0.0054	28.4652	0	0.5382	15.5736	0.0558
W-20	26.882173	19.600012	328	3479.093566	0.187502	327	3479.093566	3.54156266	3.416624472	70.620029	221473.3102	367650	1.359643295	409626	0.745873	0	1776.529569	523.711537	155256.3663	14148.5221	862.166682	1.8288	3.5856	12.9402	0.1224	0	0	2.9466	21.1464	0.3366	0.0828	0	1.62	1.0242	5.5746	3.7458	0.0684	0	8.667	1.269	12.0996	1.7748	0.1278	0	20.7522	0.0054	0.0504	0.1566	0
W-21	27.98377	20.564115	1300	5270.822934	0.279472	875	5270.822934	2.522703098	8.01894277	87.637122	270684.6174	269550	1.374323902	349506	0.701338	0	6367.616409	1030.484867	0	2895.622753	430.937298	6.4818	0.1764	19.7676	3.9006	0	0	10.2294	10.6092	0.3042	4.9176	0	0	3.7566	5.0058	4.8114	4.0194	0	0	5.2614	13.2012	4.2012	3.4614	0	0	0	0.0522	0.027	0
W-22	27.04266	20.49813	586	4552.27989	0.238123	389	4552.27989	4.834399678	4.270160102	72.58109	215453.7716	328113	1.384209572	391788	0.737923	0	4199.929911	114.816526	0	6407.131657	377.341197	4.8762	0.6912	16.479	0.0072	0	0	5.922	16.065	0.3402	0.279	0	0	1.2384	13.4028	4.6962	0.1152	0	0	3.096	28.4958	3.4614	0.2088	0	0	0.0486	0.3294	0.1638	0.009
W-23	27.612197	20.913694	1836	7010.659527	0.235107	586	7010.659528	4.431741478	9.589577578	59.396687	112529.1569	199188	1.280317106	291789	0.690357	9	1940.430305	458.842105	0	2226.163321	357.23902	10.0854	0.9828	29.3148	1.6758	0	0	12.1806	0.9576	0.3636	1.2816	0	0	3.0186	2.5092	5.0796	1.2636	0	0	5.4144	21.5442	2.9394	1.0098	0.0036	0	0.0234	0.2268	0.0522	0
W-24	28.431752	20.480024	2820	7585.184877	0.399873	2129	7585.184877	1.329425252	13.8409445	32.314215	36051.70626	162810	1.258405784	261108	0.651736	790.2	4325.555107	575.123422	0	987.65257	406.608918	13.9158	0.8298	32.6502	0.4572	0.2394	0	14.391	3.204	0.567	0.1512	0.207	0	3.267	4.9248	4.4838	0.3474	0.2196	0	6.732	9.2304	4.0428	0.1728	0.1242	0	0	0.0198	0.0126	0
W-25	29.405219	20.000493	2472	6805.078662	0.391457	2387	6805.078662	0.111389916	13.49876741	28.931229	41707.25152	163422	1.247093795	261216	0.633845	0	2180.489358	2519	0	1256.693501	445.855064	9.9144	6.3162	28.125	3.6108	0	0	12.051	9.7164	1.7694	0.0486	0	0	2.2788	4.752	5.0832	0.3726	0	0	5.1228	6.3666	3.8628	0.5022	0	0	0	0.0216	0.0054	0
W-26	29.010442	20.76448	2641	7898.984102	0.291414	1801	7898.984102	0	15.7979682	24.365976	30829.90768	131490	1.265555303	240606	0.609043	14.4	1981.776911	251.157548	0	529.768602	421.169184	14.3928	2.5992	34.7652	0.3186	0	0	15.066	4.4694	0.8118	0.2124	0	0	2.187	3.7656	5.6016	0.3096	0	0	5.0148	3.8862	4.194	0.3456	0	0	0.0108	0.189	1.746	0
W-27	28.00968	22.577112	208	5028.032409	0.23839	0	5028.032409	1.215028308	8.84103651	59.11386	77274.43095	152802	1.089805044	213894	0.643011	2970	1443.405327	12.375	0	1382.762507	8167.361241	1.0476	2.7072	53.5212	0	0.3186	0	1.5984	2.2932	1.8414	0	0.1746	0	0.1188	1.944	6.2532	0.0018	0.4914	0	0.3834	13.0284	13.2264	0.018	0.1764	0	0	0.1782	0.576	0
W-28	29.62403	21.767148	0	2871.548291	0.224176	0	2871.548291	0	5.743096582	19.285714	5344.121104	36369	0.452443384	55440	0.592426	0	0	0	7627.951296	0	484744.1117	0	0	89.0568	0	0	0	0	0	3.8592	0	0	2.8638	0	0	2.4066	0	0	0.1242	0	0	1.8792	0	0	0	0	0	0	0
W-6	24.959459	17.59376	608	2496.026853	0.135764	553	2496.026853	0	4.992053706	96.841353	366150.0822	341955	1.316098569	390357	0.753935	29369.26584	1417.360945	171.881454	0	5125.92058	576.586618	2.1114	0.7254	7.0398	0.2628	12.2958	0	3.141	3.9744	0.081	0.5328	1.8504	0	1.0872	6.3396	1.4238	1.1106	2.169	0	4.887	41.0634	2.1402	1.3176	1.3248	0	0	0.2304	5.0778	0.0018
W-7	27.886313	18.556809	1026	1981.387591	0.250581	905	1981.387591	0	3.962775182	92.03026	303926.3749	291195	1.524721264	358092	0.638951	32476.9682	869.90602	736.436959	0	1699.793108	1297.060923	2.6226	3.8754	10.584	0.8136	10.5768	0	3.5352	8.8578	0.2358	0.4428	5.0292	0	1.1952	6.2586	1.3554	0.4482	20.8872	0	3.9024	5.1678	1.4706	0.7812	2.3346	0	0	0.6786	8.8074	0.009
W-8	29.135655	20.044242	3531	8147.322796	0.269222	3513	8147.322796	1.73632684	14.55831875	27.417808	28287.42461	145017	1.231635713	206406	0.653028	9	230.866403	2676.11642	0	798.814473	1099.930831	10.4184	2.934	43.2	2.376	0	0	4.6458	3.4182	1.0692	0.3078	0	0	1.0242	7.7112	2.952	0.8136	0	0	2.0664	7.7742	2.0502	0.819	0	0	0.0324	0.4086	5.9076	0
W-9	28.555821	21.640606	755	3365.884488	0.396287	720	3365.884488	0	6.731768976	86.624376	225121.4267	243486	1.435654831	299358	0.665828	39.857143	269.488105	780.198995	0	2198.153347	1104.554476	2.925	4.68	29.5812	3.1824	0	0	1.9152	14.4558	0.6642	0.8856	0	0	0.3582	6.4278	2.2896	1.197	0	0	0.6174	20.421	1.9314	1.5786	0	0	0	0.6138	6.1308	0
X-10	28.149712	23.258701	3146	8062.249572	0.156893	1166	8062.249572	2.247660732	13.87683841	38.194328	40196.02081	128736	1.25208955	214524	0.62077	862.4703	893.93023	1080.901909	0	440.695801	614.907107	10.0764	8.4492	37.08	0.9846	0.7038	0	4.8852	3.4434	0.4032	0.1332	0.0054	0	1.5732	6.237	4.6134	0.405	0.0288	0	3.4236	6.2046	4.0752	0.8568	0.1188	0	0	0.567	5.6502	0
X-11	28.59574	24.893896	1135	7362.205939	0.180206	863	7362.205938	4.511929982	10.21248189	17.19805	6325.293511	46908	0.738783943	95976	0.500174	2698.071	272.861797	785.729571	0	405.576535	8887.412069	1.2474	13.203	60.7176	0.6228	5.013	0	0.3816	1.1286	0.513	0	0.0468	0	0.1188	1.6056	2.5848	0.099	0.0522	0	0.6966	1.6056	3.978	0.3942	0.2412	0	0.0234	0.4644	5.1876	0
X-12	28.425842	24.74983	4494	7060.412323	0.113441	3016	7060.412323	5.71642676	8.404397886	22.373702	10438.49398	65853	0.891360047	130050	0.508947	1302.236332	164.24592	534.6	0	87.738673	4145.20581	2.6946	4.8222	62.6418	0.522	3.5676	0	0.801	0.3942	0.5076	0.2574	0.0288	0	0.135	1.7874	3.2958	0.2358	0.1386	0	0.9558	2.4678	2.7738	0.0774	0.324	0	0.0144	1.0332	10.5678	0.0234
X-13	29.879374	22.786775	3666	9238.756766	0.310917	3403	9238.756766	3.449805224	15.02770831	43.204503	30597.33426	87624	0.960374273	155088	0.595327	512.794439	207.432931	2484.902925	0	330.059175	795.323416	11.8458	2.385	51.8418	2.3382	0.4662	0	3.3732	5.4108	0.1908	0.5526	0	0	0.7596	4.8744	3.8142	0.7866	0.0558	0	2.007	5.733	3.1878	0.2988	0.0054	0	0	0	0	0
X-14	30.536423	21.096038	5478	10233.31348	0.329108	4578	10233.31348	0	20.46662696	21.344297	13195.63268	70911	0.835142933	125865	0.61599	1825.5	126.385789	275.553248	0	474.42085	626.739205	12.7764	0.7416	57.7854	1.656	1.8954	0	2.3382	5.5404	0.2178	0.4356	0	0	1.5912	1.9926	2.0448	0.8154	0.027	0	4.4604	1.5516	3.1806	0.675	0.2034	0	0	0	0	0
X-15	28.231342	19.725231	3772	7965.301012	0.217448	2890	7965.301012	0	15.93060202	79.690725	164275.3948	137952	1.135222254	257247	0.653251	0	632.351589	1323.860021	0	270.858539	500.219822	11.331	1.1196	34.4592	1.8648	0	0	5.1984	0.1296	0.1188	0.7038	0	0	5.1318	1.395	3.753	1.0746	0	0	15.597	3.825	11.0412	3.186	0	0	0	0	0	0
X-16	29.315531	18.461386	3530	6335.855617	0.191859	1919	6335.855616	1.018157546	11.65355369	41.409228	54679.80531	171495	1.22277792	247923	0.642766	0	2941.716494	3390.833938	0	4111.460309	364.132559	15.6744	2.043	32.4612	0.3132	0	0	8.6382	10.7298	0.0342	0.3924	0	0	2.3778	6.2352	2.1204	0.162	0	0	10.98	4.0608	3.438	0.5274	0	0	0	0	0	0
X-17	28.778863	17.428929	2319	5620.981452	0.178752	1619	5620.981452	0	11.2419629	61.449346	101555.4013	176391	1.257071862	258696	0.657212	0	3139.598691	2697.099656	0	1174.163023	307.019998	14.0238	0.981	30.06	3.2778	0	0	12.7314	5.8518	0.2394	0.9036	0	0	1.8378	3.6756	4.1418	1.0566	0	0	8.2836	7.7382	3.537	1.2438	0	0	0	0.1908	0.1476	0.0072
X-18	28.638744	17.086318	1666	4714.979515	0.263469	1666	4714.979516	0.17490379	9.255055242	92.789292	287247.4576	246753	1.358010068	333504	0.663687	0	373.968515	351.465517	0	1734.612266	418.778869	6.5448	4.1256	20.2752	2.6838	0	0	6.7464	9.9144	0.3006	0.135	0	0	1.9044	17.8254	3.3048	0.5598	0	0	4.4982	16.9182	3.483	0.6984	0	0	0	0	0	0
X-19	28.448109	17.501482	1866	6878.226094	0.210371	1201	6878.226094	2.846218062	10.91023413	38.388972	82600.76305	173259	1.291633599	283347	0.650589	0	2327.807025	614.120352	0	905.435669	409.948334	9.5904	1.6434	31.122	1.2654	0	0	12.8574	2.9232	0.135	0.2214	0	0	4.5414	6.8886	3.582	0.5148	0	0	8.9496	9.9036	5.4486	0.5994	0	0	0	0	0	0
X-20	27.767104	18.703875	1372	4209.358963	0.285458	1109	4209.358963	2.77793825	5.640779676	47.221638	155220.0768	326835	1.496950153	384993	0.727431	10.8	5651.090284	46.590279	46655.18912	10402.168	493.683795	5.112	1.3554	16.5546	0	0	0	7.1568	22.4136	0.2844	0	0	0.2808	2.5974	11.4732	1.692	0.009	0	2.2266	3.6882	11.3922	1.503	0.378	0	6.9768	0	1.089	3.735	0
X-21	27.003312	20.636699	1346	7099.630924	0.13581	503	7099.630925	7.266926458	6.932335392	53.33131	106383.6924	244170	1.281844451	326223	0.706878	9	3205.978596	128.488247	0	4447.827496	472.794827	7.4682	0.6012	26.5536	0.3924	0	0	8.7462	3.9528	0.5022	0.0072	0	0	2.6136	4.6062	5.0616	0.5634	0	0	5.526	28.9224	3.6198	0.522	0	0	0.0396	0.1458	0.0828	0
X-22	28.889301	21.527952	2591	7393.675986	0.124199	2023	7393.675986	0.439143856	14.34820812	38.780065	46824.41828	129501	1.172380855	233865	0.620817	0	1613.932243	214.112716	0	815.663483	414.892414	14.5404	1.0386	37.4886	0.3906	0	0	16.0038	4.2534	0.0252	0.0018	0	0	2.6856	1.6614	3.7872	0.1206	0	0	8.9478	4.1652	4.3128	0.4932	0	0	0	0	0	0
X-23	28.826961	21.928616	1124	6331.760951	0.200683	555	6331.760952	4.620624852	8.042897052	23.846748	21404.76958	116946	1.099384989	198027	0.643184	0	4178.244262	1406.1687	0	728.08436	1046.002204	7.6536	3.7314	47.961	1.2618	0	0	6.1326	2.07	0.3024	0.5598	0	0	2.1834	3.231	5.4558	0.9378	0	0	4.113	10.827	3.1878	0.3492	0	0	0.0684	0.1494	0.0126	0
X-24	28.691288	21.283676	3699	8748.899584	0.400743	1744	8748.899584	0	17.49779917	50.569657	70771.92508	124425	1.247490937	249624	0.620442	0	4508.644648	1913.254828	0	369.777127	298.596879	18	0.2916	31.2426	0.5418	0	0	18.2196	1.1826	0.6156	0.1818	0	0	6.4656	1.3878	4.5954	0.2664	0	0	10.4202	1.9224	4.1454	0.1458	0	0	0.0504	0.243	0.0072	0
X-25	29.05547	19.183247	3787	7806.177559	0.380736	2294	7806.177559	0	15.61235512	26.995435	31711.90948	115992	1.184890923	228672	0.613793	0	2084.845817	1784.040486	0	296.84351	408.370628	15.9696	0.585	33.9912	4.0068	0	0	15.1092	0.5616	0.4518	2.4966	0	0	4.158	1.2168	3.9114	2.556	0	0	7.605	1.98	4.3164	0.9378	0	0	0.0072	0.0684	0.0018	0
X-26	29.331946	18.864244	1607	6291.12972	0.300389	1365	6291.12972	0	12.58225944	28.187707	32694.80921	113517	1.107786929	198693	0.621943	479.903226	3376.036032	1339.236351	0	551.594311	699.185547	7.2594	5.166	43.7184	1.8198	2.4552	0	8.8758	2.5128	1.1844	1.1394	0.0342	0	1.7928	2.439	6.138	2.6946	0.2772	0	2.8116	4.8132	4.05	0.7938	0.2088	0	0	0	0	0
X-27	28.693323	20.262179	2728	7770.256892	0.280652	1141	7770.256892	0	15.54051378	48.049887	62232.17258	130356	1.210609477	243909	0.616824	0	3262.232313	5135	0	339.050547	386.222306	15.4116	0.4158	33.2874	2.133	0	0	16.398	1.9116	1.17	3.0024	0	0	1.6326	2.3112	6.426	2.5848	0	0	5.139	2.1096	4.4712	1.5228	0	0	0	0	0	0
X-28	28.906377	20.972428	213	2262.432498	0.271263	0	2262.432498	0	4.524864996	21.915496	22341.46021	134532	1.074264827	197244	0.613053	0	771.66139	25.5	11016.16425	887.377088	13173.81809	1.0926	0.432	59.0634	0	0	0	1.2942	4.689	10.9404	0	0	4.0932	0.1152	1.1016	9.3276	0	0	0.297	0.3132	1.7838	5.1912	0.0306	0	0	0	0.153	0.0126	0
X-6	26.849517	18.193369	2493	6028.741158	0.123283	1430	6028.741158	1.107421254	10.95006106	97.440855	318257.3081	219006	1.394649658	335151	0.695649	141	1596.800794	406.323791	0	405.646707	503.837885	7.0002	0.6084	24.3936	0.9882	0.072	0	11.772	1.8072	0.1188	0.108	0	0	6.462	4.8672	4.8132	0.531	0.0036	0	19.8972	5.2632	7.6626	1.1286	0.0018	0	0	2.4138	0	0
X-7	27.841173	18.754124	3035	7412.383599	0.246715	2780	7412.383599	1.601272042	13.22349516	73.722548	135946.8682	171081	1.24799332	248346	0.688756	8435.797758	385.405343	1405.21679	9	963.788663	835.57135	8.856	1.377	34.7058	3.4758	2.25	0	4.734	1.3932	0.1206	0.5112	1.5156	0	1.6074	2.6226	3.3876	2.2464	1.2186	0.0018	4.446	17.4852	2.8656	2.1834	0.1458	0	0	0.0774	2.7018	0
X-8	30.217176	19.896867	3108	9054.3331	0.338972	3254	9054.3331	3.67240473	14.43626147	70.591734	91111.76182	124353	1.048356928	181602	0.660233	1323	242.940846	1628.513758	0	830.116582	1096.119413	12.5856	5.2686	45.1602	0.7092	0.1962	0	3.6936	9.8082	0.1296	0.9	0	0	1.17	5.85	2.349	0.8172	0	0	2.5272	6.6366	1.7874	0.5328	0.0684	0	0	0	0	0
X-9	29.638764	21.084435	1784	9400.966287	0.357325	1235	9400.966287	1.877475306	16.92445727	28.550754	19871.05859	107028	1.098916976	180342	0.594196	9432	346.080388	5337	0	481.420888	1165.167004	13.6674	1.2762	46.602	1.8846	0.315	0	4.7124	3.978	0.4212	2.1492	0.6102	0	0.6696	3.5298	3.6864	0.8892	0.4518	0	2.4372	6.5196	3.492	0.3942	0.5094	0	0	0.0576	1.6524	0.0198
Y-10	28.192311	26.933128	3398	9411.366293	0.061166	1312	9411.366292	6.244521708	12.57821088	27.336015	7122.469678	30672	0.492490384	58176	0.553806	517.484925	286.887822	427.714286	0	81.226935	25352.23595	1.1988	1.98	82.9674	1.5336	1.0008	0	0.405	0.2358	0.0954	0	0	0	0.1764	0.5382	1.2528	0.1116	0.0054	0	0.3366	0.6408	1.9908	0.1512	0.027	0	0	0.3564	5.184	0
Y-11	28.423053	27.397466	2056	9327.830265	0.015202	890	9327.830265	4.57961131	14.07604922	15.885461	4122.562979	25587	0.466353246	52803	0.567383	1989	54.437568	1062.05869	0	208.327254	29242.95921	0.6048	1.6794	81.639	4.284	1.179	0	0.0558	0.387	0.0684	0	0	0	0.0162	1.3518	1.701	0.036	0.0072	0	0.0936	1.9404	2.0466	0.117	0.0072	0	0	0.486	2.2266	0
Y-12	28.502987	25.164522	3535	9997.671131	0.192636	2409	9997.671131	6.966812964	13.0285293	57.358408	55769.88159	101025	1.012423139	164628	0.629296	2271.02896	159.62369	1992.063456	0	381.668021	1697.014506	5.0976	3.0384	55.5552	2.088	1.3932	0	1.3824	4.8618	0.18	0.7524	0.0324	0	0.4788	4.8654	4.1616	1.2222	0.0504	0	1.1718	6.2712	4.6602	1.4994	0.2952	0	0	0.1188	0.7488	0
Y-13	29.491235	22.158408	3991	9608.714454	0.201682	3701	9608.714454	0.335927984	18.88150092	46.845765	33233.75158	85014	0.904067107	142380	0.621557	603	163.785871	908.678571	0	474.956253	1035.531352	10.5264	3.1266	55.3608	2.6604	0.1116	0	3.2004	7.3494	0.387	0.0846	0.0036	0	0.6192	4.1688	4.2174	0.9396	0.117	0	0.9126	2.727	2.1384	1.395	0.1296	0	0	0	0	0.009
Y-14	29.719049	20.539149	3871	10152.6752	0.430446	3777	10152.6752	0	20.3053504	26.628429	16451.71541	102654	1.048850499	180450	0.628354	0	1418.996525	792.944217	0	1638.436757	1014.147758	18.0648	0.999	42.5646	2.1672	0	0	8.136	4.248	0.1638	0.0648	0	0	2.3202	3.4308	2.7972	1.5174	0	0	3.8934	6.0264	2.1924	1.3392	0	0	0	0	0	0
Y-15	27.36476	19.155025	2861	4785.742577	0.272141	2111	4785.742577	0	9.571485154	82.819842	232790.3136	252558	1.381231899	337104	0.70236	0	2579.041164	1006.46809	0	5724.944374	523.729256	8.892	1.4742	20.9016	1.7316	0	0	5.8212	8.982	0.0792	0.297	0	0	4.257	6.2802	3.384	0.729	0	0	12.3372	16.5582	5.2488	0.8766	0	0	0	2.0736	0	0
Y-16	29.065981	18.088718	2687	5810.707993	0.206324	2253	5810.707993	1.607528828	10.01388716	49.133744	81815.21733	158067	1.233887014	248310	0.649224	27	2100.725392	3551.703821	5.10585	1546.944463	456.162031	11.8242	0.4248	31.4334	7.0236	0	0	10.7712	4.1562	0.0828	2.3778	0	0	2.6064	2.8998	3.7224	2.8872	0	0	9.1278	3.8952	4.05	2.4804	0	0	0	0.0216	0.0936	0.0432
Y-17	30.25311	17.649567	489	1273.25001	0.327991	489	1273.25001	0.914994864	1.631505156	98.376093	416230.1509	389574	1.113422789	430074	0.710935	0	859.656666	109.870848	0	20298.73127	711.175392	1.8036	3.924	7.5438	1.0278	0	0	5.2344	55.53	0.1188	0.3474	0	0	0.4086	6.2838	2.1384	0.3744	0	0	1.017	10.8774	1.782	1.1196	0	0	0	0.648	0	0
Y-18	28.780305	17.93404	1264	3899.330109	0.08911	918	3899.33011	1.728108912	6.070551308	66.294804	161472.6193	282636	1.365707949	337221	0.68727	14.728708	198.393731	773.663933	0	2092.533538	1434.341402	4.464	1.8324	25.6428	1.0404	0	0	2.1852	18.4212	0.324	0.018	0	0	0.5832	15.6348	3.6126	0.2844	0	0	0.8928	20.3328	3.5478	1.1124	0	0	0	0	0	0
Y-19	27.505841	18.433334	1747	4608.290516	0.120674	1052	4608.290516	1.91366051	7.302920522	87.890199	255299.2854	243810	1.430525096	329832	0.692219	0	2420.398269	857.572824	0	1337.612519	514.349006	6.3072	0.8784	24.3126	2.8638	0	0	5.3262	11.2446	0.288	0.0234	0	0	3.1554	6.8814	2.5218	1.2006	0	0	9.999	13.7502	5.1624	2.0808	0	0	0.0486	0.9	2.9808	0
Y-2	26.827362	17.971882	0	0	0.178	0	0	0	0	99.790515	474888.9056	444222	1.344966773	476883	0.747269	44.415875	159.293157	28.295856	1720.493347	45557.63798	3190.271601	0	1.3518	3.6684	0.0018	0	0.0108	0.054	33.8256	1.6272	0	0	1.7442	0.0198	25.0236	1.6128	0.0846	0	4.0284	0.0018	21.3714	0.5346	0.3528	0	0.7344	0	0.3168	0.99	0
Y-20	26.485383	19.298195	272	1078.718337	0.08694	272	1078.718337	0	2.157436674	99.925781	460116.2816	423945	1.41347375	460800	0.762667	282.386536	1164.177467	38.123562	0	7373.971754	785.220901	0.3456	2.5344	5.2758	0.0072	0.027	0	0.576	28.2096	0.1044	0	0.0018	0	0.2034	19.4274	2.2446	0.4158	0.0774	0	1.0152	32.535	1.4094	0.5526	0.0936	0	0	1.3572	3.5046	0
Y-21	27.594974	20.563436	1201	4579.471966	0.110179	1196	4579.471966	1.726823042	7.43212089	56.925671	160989.8271	299430	1.485507804	352233	0.725961	83.647059	431.959268	670.685222	0	2835.163606	681.043003	5.3172	0.3906	23.9544	0.0828	0.1836	0	5.4576	19.2276	0.2952	0.1026	0	0	1.44	9.3186	1.9962	0.6552	0	0	4.1112	19.458	2.1312	0.648	0.063	0	0.0522	0.9036	4.356	0
Y-22	28.427111	21.771553	1345	4172.413485	0.217525	932	4172.413485	0	8.34482697	72.928411	127845.1529	170073	1.199267159	233082	0.697774	142.363636	1074.432033	1456.229481	329.28023	930.37206	1020.028725	6.111	0.9018	45.855	0.5706	0.3078	0	5.175	7.7166	0.3276	1.2708	0	0	1.9206	4.7034	2.9232	0.5706	0.0054	0	3.456	14.1642	2.8908	0.522	0	0.054	0	0.4788	0	0
Y-25	28.365164	17.867244	3168	7403.280418	0.318234	960	7403.280418	0	14.80656084	48.700239	66700.01017	150066	1.252734686	259317	0.635806	0	3991.417447	461.472559	0	1292.357231	244.705358	16.2144	0.1314	30.1212	1.8108	0	0	20.079	0.7146	0.2664	0.423	0	0	3.0672	1.3608	3.9042	1.0116	0	0	7.7796	9.738	2.3652	0.4482	0	0	0.0162	0.2106	0.2484	0
Y-26	27.672392	17.869178	1811	6048.947303	0.208161	439	6048.947303	0	12.09789461	46.995793	83277.24908	175986	1.262726679	273816	0.660584	0	2229.940203	232.382622	0	563.63363	492.023028	10.62	0.7416	33.9966	0.0036	0	0	13.239	1.0692	0.6822	0.6444	0	0	1.5588	2.9988	6.5502	0.3078	0	0	4.5558	18.7704	3.8898	0.1116	0	0	0.0234	0.0756	0.0882	0
Y-27	28.516268	18.23648	1227	3861.090452	0.281353	0	3861.090452	0	7.722180904	57.345524	102289.7728	195777	1.18168141	276597	0.465272	973.031683	2448.19277	19.247755	93368.22038	407.132741	941.620823	7.3296	2.3292	35.4186	0	0.027	0	7.8678	2.9016	5.4684	0	0.2394	18.5364	0.6714	3.0834	7.5744	0	0.2394	0.0108	3.1266	1.422	3.3678	0.0414	0.261	0.0072	0	0	0	0
Y-6	28.646862	19.091684	3754	8406.827519	0.224768	3166	8406.827519	1.61722133	15.19643371	15.902443	17960.6459	126738	1.171722874	227682	0.639761	0	1850.811839	684.719088	0	702.594677	340.852356	16.1964	0.855	36.153	1.683	0	0	12.465	3.4488	0.2304	0.1368	0	0	3.0042	3.4218	3.1122	0.6174	0	0	10.2978	4.6944	3.1518	0.7236	0	0	0	0	0	0
Y-7	30.316786	19.905694	4374	11581.46674	0.324387	3321	11581.46674	2.647990504	20.51494298	16.106842	5734.308013	56610	0.8199589	122985	0.597652	0	345.879899	924.379008	0	460.375076	613.254287	19.7982	2.2716	50.7186	2.6316	0	0	6.8526	3.6396	0.1602	0.2016	0	0	1.314	2.6856	2.547	0.7254	0	0	2.0592	2.0808	1.5552	0.684	0	0	0	0	0	0
Y-8	30.343491	21.250714	2030	9608.238219	0.24866	998	9608.238218	2.158785424	17.05769101	23.005284	16179.87662	78210	0.881201116	136260	0.626841	87.737818	512.838937	3227.81354	0	373.874871	1036.826222	8.3214	1.4598	60.2586	2.835	0.0126	0	5.904	3.5496	0.3636	0.0378	0	0	1.062	3.3192	3.6216	0.4824	0.0018	0	1.548	5.157	1.4958	0.4896	0	0	0	0	0	0.0072
Y-9	28.957423	23.611179	1476	7814.496688	0.184948	862	7814.496688	2.447518938	13.18147444	66.281786	60196.62464	86760	0.935716262	134847	0.595561	327.6	1381.179388	569.647855	0	459.908911	3142.274022	3.2256	5.175	62.388	2.097	0.2952	0	0.8334	1.6668	0.7038	0.0126	0	0	0.432	3.4812	3.7404	0.1242	0	0	0.378	5.6034	2.7558	0.3564	0.0252	0	0	0.504	6.1038	0
Z-10	28.155625	26.631685	1937	8601.793556	0.061799	1213	8601.793556	6.344873474	10.85871364	12.762078	2394.426618	18108	0.368563437	39492	0.489153	328.506281	234.53914	1075.8	0	100.428741	35106.40254	0.5616	1.5264	86.6826	1.8252	1.5516	0	0.0486	0.1566	0.027	0.0864	0	0	0.045	0.6228	0.6984	0.6408	0.0162	0	0.0414	0.6534	1.3662	0.531	0.0036	0	0	0.2304	2.4606	0.144
Z-11	28.577476	29.033181	684	12873.74519	0.060008	381	12873.74519	4.73616401	21.01132636	12.491277	594.144452	2691	0.140153695	12897	0.464582	70.571429	12	86.152604	0	434.823723	161515.2468	0.0036	1.341	94.7862	0.3816	0.8604	0	0	0.1134	0.0126	0	0	0	0	0.1818	0.5112	0.0252	0.0018	0	0	0.0936	1.5246	0.0468	0.027	0	0	0.0036	0.0108	0
Z-12	28.883132	27.983716	5873	8872.513469	0.043949	583	8872.513469	6.720161668	11.02486527	10.704607	1957.140244	18756	0.460655692	53136	0.488065	6159.468744	58.160848	621.453341	0	107.417984	15747.31772	0.558	1.5696	76.0842	3.3012	7.9956	0	0.0324	0.2286	0.054	0	0.0342	0	0.0306	0.4698	1.0476	0.3438	0.0522	0	0.1152	1.6668	1.8288	0.6714	0.5508	0	0.0252	0.414	3.0528	0.0576
Z-13	29.291676	24.497932	5357	8958.594697	0.162237	1206	8958.594696	3.159396916	14.75779248	10.3082	3496.592339	43299	0.754217709	111843	0.539149	3491.204325	97.004628	721.937085	0	256.286398	1856.982945	4.8636	3.4614	58.7556	9.5454	1.0458	0	1.8414	0.9216	0.1206	0.4212	0.0018	0	0.4536	3.3066	3.3048	0.981	0.0126	0	1.647	2.5002	3.375	2.9988	0.3546	0	0	0	0	0.0108
Z-14	29.687688	21.565839	1588	7430.795627	0.282592	1588	7430.795627	1.52126602	13.34032523	40.585881	33954.25272	112293	1.016581629	175428	0.640383	441	207.829779	3415.283765	0	693.375863	3097.409785	4.095	1.6416	53.5428	5.625	0.0162	0	1.386	2.718	0.5886	2.3058	0.0306	0	0.5706	4.8456	5.3028	2.2194	0.036	0	1.1052	5.2362	5.2056	3.4434	0.0054	0	0	0	0	0
Z-15	30.43755	19.660251	5595	11652.19888	0.422174	4463	11652.19888	1.520991142	21.78340662	35.533397	19000.89459	71892	0.775378867	113724	0.628495	12723.84435	410.578352	935.292385	0	3080.832986	2106.503292	15.9012	1.2672	57.9312	0.7704	1.6902	0	2.6028	2.5794	0.2304	0.126	0.3942	0	0.7884	2.3688	1.836	0.225	2.9502	0	1.1772	5.0148	1.8738	0.1584	0.0432	0	0	0	0	0
Z-16	29.513398	18.497355	3531	7201.358401	0.306485	1203	7201.358401	2.556239306	11.8464775	22.890712	17145.54028	109314	1.102631147	202995	0.619254	0	1959.016734	8664.816247	3.89415	417.501198	395.315048	18.207	1.8756	37.6524	1.8702	0	0	10.9386	0.8766	0.126	6.2262	0	0.0018	4.4928	0.9846	2.079	1.0224	0	0	8.694	1.2402	2.5974	1.305	0	0	0	0	0	0
Z-17	28.692395	17.958423	2919	6370.228818	0.332361	985	6370.228818	1.522316062	11.21814157	24.005382	36508.03501	192555	1.337364476	294309	0.664849	18	5780.534743	1409.567904	0	2762.015927	326.223986	14.517	0.3204	26.5734	0.0504	0	0	15.0354	5.229	0.0486	2.8026	0	0	5.688	3.3498	2.9124	1.2978	0	0	9.3618	9.0306	2.3094	0.6642	0	0	0	0.3798	0.3546	0
Z-18	29.104795	18.253109	3577	6781.646016	0.249262	2480	6781.646016	0	13.56329203	69.529781	121449.6342	133281	1.200518959	244035	0.626428	370.021163	1456.938526	727.798439	0	437.038063	335.752221	17.0406	0.315	33.5376	0.4014	0.108	0	19.71	0.8172	0.3132	0.1764	0	0	4.8528	1.0944	2.9574	0.3402	0	0	11.0502	1.9818	4.9716	0.2268	0.027	0	0	0	0	0
Z-19	28.605432	18.622714	4388	7188.103776	0.063785	2382	7188.103776	0	14.37620755	55.97178	65552.38443	94320	1.036481069	197730	0.629	2667.905132	370.25799	1816.969118	0	300.545168	602.158203	12.5766	1.0224	40.518	5.2218	1.3284	0	3.6126	1.0368	0.054	0.3798	0.0018	0	4.3128	1.1358	3.141	2.2518	0.0252	0	10.4508	3.78	6.7176	2.3634	0.2574	0	0	0	0	0
Z-20	27.233758	18.794215	3005	6709.988669	0.062336	2686	6709.988669	1.5211414	11.89883594	94.368984	267372.2647	180369	1.2103246	300159	0.668786	1026.18597	1142.146488	1276.499208	0	698.199594	480.534191	9.9648	0.5022	27.936	0.5436	1.1844	0	8.928	0.0486	0.0306	0.432	0.009	0	5.1156	1.8936	3.7638	0.7344	0.4086	0	20.5812	8.379	7.3962	1.638	0.4392	0	0	0	0	0
Z-21	27.02944	19.204068	392	1450.456446	0.116334	392	1450.456446	0	2.900912892	97.666051	441425.2907	438570	1.3881345	462735	0.757624	13.93236	12784.04146	58.687982	699.901385	64488.13113	331.411712	2.6352	1.5156	3.5316	0.0018	0	0	6.9156	33.8364	0.0054	0.045	0	0.1962	0.5328	23.1084	0.2178	0.1512	0.0054	0.909	2.277	17.6166	0.5004	0.1602	0	0.7722	0	1.3212	3.5784	0
Z-22	26.659141	20.723335	6	906.359339	0.133287	6	906.359339	0.983009556	0.829709122	98.286723	468023.3354	462357	1.303754774	484335	0.761363	45.714457	7470	35.506945	211.936917	7647.971719	1129.237608	0.171	0.4842	3.2598	0.0072	0	0	0.8748	42.8652	0.5634	0	0	0.0216	0.1548	13.9644	1.2348	0.279	0	0.2898	0.207	27.441	1.9044	0.0306	0	0.54	0.0162	0.8208	4.1868	0.1296
Z-3	26.90027	17.81869	1070	4011.578623	0.215331	772	4011.578622	3.07148811	4.951669134	50.916205	121456.3305	318006	1.44632925	377208	0.733856	18	1184.026288	79.085943	0	7628.183577	619.704743	5.5386	0.6372	18.5634	0.09	0	0	4.797	15.0516	0.297	0.2538	0	0	1.656	15.354	3.4272	0.5616	0	0	1.7604	27.792	1.0926	0.8316	0	0	0	0.7812	1.4202	0.0018
Z-5	27.086263	17.885805	2809	5951.726494	0.205024	1813	5951.726494	0	11.90345299	66.993134	126472.1909	188982	1.329934777	276597	0.678414	2718	2641.457123	74.992781	0	1811.549929	340.868392	14.652	0.4716	29.0952	0.0306	0.8334	0	12.6864	0.8082	0.0342	0.0018	0.0468	0	3.2454	2.6262	3.123	0.2178	0.0594	0	9.0756	16.7436	2.5614	0.1314	0.0828	0	0.027	1.1394	1.1628	0.1836
Z-6	29.061666	18.76159	3005	8074.427381	0.303771	2279	8074.427381	1.056976736	15.09187803	33.106134	25622.19746	89820	1.000952484	175617	0.636265	0	563.810272	961.487271	0	364.571716	813.599596	12.0618	0.468	47.9898	4.5126	0	0	5.697	0.4464	0.2232	0.5436	0	0	1.7766	1.026	5.0472	1.7964	0	0	6.3954	5.7546	4.1778	1.9872	0	0	0	0	0	0
Z-7	30.210505	19.60613	5432	10350.63346	0.367354	4101	10350.63346	1.50930403	19.19196289	10.347473	4915.683746	52074	0.794172378	117333	0.592324	0	298.057808	934.058794	0	351.592711	918.9302	16.8966	0.7506	56.7396	2.3238	0	0	4.9788	0.9252	0.1638	0.1314	0	0	1.4436	2.3508	3.0204	0.8244	0	0	3.5964	2.7936	2.151	0.8352	0	0	0	0	0	0
Z-8	30.14178	20.735098	3526	8098.057498	0.339993	2790	8098.057497	2.107265054	14.08884994	32.090453	25349.49444	79299	0.899102688	141687	0.600677	7335	245.612347	1679.625	0	456.856636	1713.991619	10.7388	3.4704	55.2672	1.107	1.3374	0	3.4758	2.7504	0.3024	0.342	0.018	0	0.6066	5.886	4.0266	0.5958	0.0936	0	1.3698	5.5926	2.547	0.6426	0.018	0	0	0	0	0
Z-9	31.050002	22.978507	1842	11286.73817	0.195997	1265	11286.73817	1.624026584	20.94944974	21.503389	947.007394	4077	0.160487041	14607	0.499072	104.133193	227.478225	721.539956	0	104.311221	41404.35923	0.117	0.7686	89.7768	5.7132	0.639	0	0.0432	0.162	0.0648	0.0234	0	0	0.0018	0.2646	0.6966	0.4194	0.0036	0	0	0.6498	0.4446	0.1008	0.027	0	0	0.0018	0.0072	0
[truncated: 2 more columns]
