# Supplementary material for: Evaluating urban environmental and ecological landscape characteristics as a function of land-sharing-sparing, urbanity and scale
Source: PLoS One. 2019 Jul 25;14(7):e0215796. doi: 10.1371/journal.pone.0215796 (PMC6657829; doi:10.1371/journal.pone.0215796)
Supplement: S3 Dataset — (CSV) [file pone.0215796.s007.csv]

GRID_ID	SUM_Pop	LPI	TCA	Meff	SHDI	Brownfield_MPA	Domestic_MPA	Institutional and Other Private_MPA	Peri-Urban_MPA	Public_MPA	Urban Fabric_MPA	Dom_b	Pub_b	Urb_b	Inst_b	Brown_b	PU_b	Dom_ground	Pub_ground	Urban_ground	Inst_ground	Brown_ground	PU_ground	Dom_Field	Pub_Field	Urban_Field	Inst_Field	Brown_Field	PU_Field	Dom_Canopy	Pub_Canopy	Urban_Canopy	Inst_Canopy	Brown_Canopy	PU_Canopy	Major_rd	Minor_rd	SUM_POP_300
C-8	0	95.77151	1866690	1770962.173	1.156183161		1575.391304	9	88241.53898		1675.812085	4464	0	68040	0	0	153	20835	0	7110	0	0	982764	4221	0	19008	9	0	663768	5058	0	15156	81	0	130068	913.178316	1875.949057	0
D-10	2861	46.391821	854334	253790.0773	1.40944116	44.6625	391.407448	676.092947	3589.396856	907.746179	930.932189	149742	97191	653553	14994	126	0	66087	182682	35469	44532	225	29385	7704	139914	105912	37575	171	7596	22842	221121	38106	12519	72	2556	1763.894632	14283.53543	2635
D-11	6955	66.3005	1080792	621964.5172	1.373047849	27	2381.476594	1512.012891	6578.456637	1474.234925	333.071777	250497	28116	325035	22608	0	27	230409	230976	11502	34632	0	179181	35523	128898	116235	46998	0	78534	65772	124254	28764	19062	9	18909	1761.305686	18613.84989	5606
D-12	28	99.836932	1833867	1903415.961	1.109578888		1203.342808	22.5	57801.333		1200.938154	2880	0	91485	0	0	144	18243	0	4797	0	0	617868	2187	0	16830	0	0	1063413	6687	0	5256	135	0	129096	1219.655101	1618.407653	0
D-8	1434	86.839104	1689345	1373629.114	1.284505458		1009.639172	814.340774	17734.05329	1263.637758	306.819123	61470	2691	140643	918	0	0	31725	54297	8298	729	0	732996	9774	62892	34146	1287	0	634842	13014	24174	35739	306	0	63810	1349.770628	4319.358388	108
D-9	2760	77.551925	1348776	923056.8799	1.341767011	1755	899.71091	1648.488164	40424.92981	1866.266625	611.763046	116064	41859	323442	23121	1620	0	66879	91449	13059	36144	0	479178	9729	120240	72198	12033	90	404973	22095	72207	31221	9198	45	24768	604.567734	11331.26118	2373
E-10	522	83.475981	1093788	865865.1753	1.357146784	403.8	1879.888856	104.093023	6464.785777	3137.109433	2533.173264	14679	129141	612990	11061	1575	0	41454	148734	19017	9	297	69741	2907	261189	73494	729	1971	192465	8307	370062	7686	1629	1494	14076	1177.051579	1604.307066	528
E-11	19	99.823663	1791918	1886865.407	1.136953314		575.694686	9	81991.82991	1569.60215	1101.20507	747	18	108711	0	0	234	8811	1872	17226	0	0	747981	63	19584	19467	9	0	903267	2376	6984	8460	45	0	113535		4509.10672	0
E-12	123	99.923344	1827792	1922545.504	1.075645458		1867.523045	22.235294	12279.41399		1540.727634	5283	0	76023	0	0	603	53343	0	61335	0	0	801333	5805	0	60381	0	0	785007	23238	0	29160	378	0	81225		6585.49209	0
E-2	8828	22.939522	678141	78511.62629	1.255865435	58.5	871.971907	1039.248007		1245.101055	460.663138	356544	13896	613143	22824	90	0	186183	118971	19314	30141	0	0	27873	143919	153243	14472	18	0	83178	157428	35271	13734	0	0	3275.470565	25902.2072	6046
E-5	0	99.997712	1898451	1966293.001	1.232779294	9	412.795055	9	211460.8857	1046.353901	504.847247	252	630	39609	0	0	324	288	11016	144	0	0	622404	99	20655	1755	18	0	715698	198	10566	5913	9	0	540072	941.12735		0
E-6	30	50.935063	1905813	961006.1421	1.225888108		927.692308		54969.86478		1422.105713	873	0	47016	0	0	54	8811	0	900	0	0	479142	360	0	8424	0	0	659151	2016	0	7623	0	0	759672	1948.549455	2945.711114	0
E-7	1216	56.823964	1703619	918512.9264	1.272368155		1716.717664	29.368421	57107.45374	8718.935209	527.101311	30789	9369	141237	90	0	225	40383	306918	8451	90	0	427230	6192	113463	40041	198	0	591408	12555	119925	17712	180	0	106209	1611.08338	23445.46848	1187
E-8	9125	60.161373	851427	436205.8072	1.421930343	82.181439	1828.347414	167.886882	1705.50012	2009.38486	306.177036	369594	33282	406791	12168	0	0	264366	210033	21600	11106	0	6021	21411	198090	106146	8568	0	6165	67572	71793	37746	10800	0	3213	2365.292301	2585.705708	5811
E-9	631	69.191659	1034280	600027.0986	1.455678917	811.119591	892.612428	93.413793	5215.024212	2651.422055	3614.241382	21771	182232	591705	18	18441	0	12042	141219	19287	225	1746	83853	981	267930	56664	3555	5265	146880	1809	194850	23058	9747	0	43101	1277.371579	2746.001907	608
F-10	380	34.431553	890667	197279.146	1.348243176		1487.254691	105.098525	93833.25216	3289.374179	2945.277409	17586	259281	659331	2565	0	18	25686	201897	6750	54	0	99702	1602	294003	48933	810	0	79065	11430	199242	14130	2142	0	6525		205.773555	323
F-11	0	99.79689	1907874	1950600.162	1.075140278		472.5	9	474635.5731	2660.509817	509.127851	432	6975	37494	0	0	162	1017	1800	1962	0	0	867420	36	34596	5571	0	0	843039	405	9522	1431	27	0	165870		4567.222163	0
F-12	20	99.946593	1808856	1902213.612	1.024304091		882	11.571429	23014.95347	2117.896637	1286.640112	1323	99	93078	0	0	180	14967	18693	36630	0	0	631098	1440	10062	19827	0	0	1063215	4320	19845	7362	81	0	63333		5152.493695	4
F-13	42	99.507565	1709973	1825991.98	1.326069662	9	2122.504798	14.478261	10676.89692	2003.242932	752.55135	6669	3573	148347	9	0	459	37827	80586	4653	0	0	550989	7155	41472	25155	198	0	668943	22626	117396	24390	126	0	221661	3477.481566	21143.63734	18
F-3	7112	40.741377	719802	195668.7865	1.307403614	468.9	975.715036	836.386774	94908.42977	1480.244728	658.35045	289080	37953	653094	12627	10008	0	140922	131481	9342	16515	207	77247	29952	126126	109971	11961	2781	13383	76068	136260	44631	14904	5193	3249	3497.216232	13237.60365	6101
F-4	4378	65.872179	1243323	725347.3041	1.416521981	6915	2912.437444	542.214646	139.5	6284.546273	289.818703	164403	14346	269352	27702	6498	0	191205	312462	6831	42156	7821	135	46368	188883	109881	22122	4455	144	131652	360423	46647	22455	1710	0	5589.153479	3610.996237	2415
F-5	969	83.606232	1687554	1276052.205	1.414514849	676.125	1371.975326	163.211795	78586.98266	1719.329101	854.735724	39114	3744	143523	747	0	387	45729	68544	9729	1800	0	554004	8685	90468	46458	12537	0	331218	22176	219141	44352	11628	0	271656	2081.982087	451.474637	709
F-6	255	58.762986	1778436	937193.6173	1.306683535		809.556535	1582.195431	36053.82895	11307.72575	1846.909153	3384	11133	123669	2673	0	549	7236	62064	7632	46485	0	640701	729	19098	23463	9027	0	583902	1548	143091	18711	3465	0	263772	1581.30524	1033.54359	115
F-7	93	99.037561	1683270	1743656.217	1.323463122	752.920864	447.683543	67.473427	26138.60281	3671.489409	7393.167259	6273	1926	212013	0	4662	0	11403	99711	175221	0	12564	565974	2394	48474	64836	72	21591	494316	5931	67167	41841	2871	2430	94077	1122.281717	18364.8439	77
F-8	6022	84.484252	1163862	1043369.243	1.505724273	57.497694	1894.079066	289.708619	26799.95712	4641.701063	408.857902	202905	37476	297675	4581	1683	0	231156	252414	15615	26865	0	46584	19467	159624	109404	6678	576	43713	98604	266841	50931	4833	180	7902		12108.9179	4285
F-9	3664	97.730188	1447470	1575090.817	1.425251532	27	2503.090723	1841.219926	11328.45858	5166.979418	462.530202	113175	12573	197208	29826	0	0	124821	341433	5994	53883	0	91512	17892	393021	74709	28026	0	161991	71865	94842	47322	30024	0	48285		1464.229304	2074
G-10	367	99.025291	1833741	1854369.63	1.003674797		584.035427	39.168364	31525.88434	31114.85054	487.863387	10566	33408	71784	9	0	27	9297	179244	2097	0	0	94914	4005	1066842	15183	324	0	284292	3132	129285	6570	2412	0	47097		10489.63102	0
G-11	2854	90.495807	1409355	1314392.363	1.439332236	27	711.578203	359.098736	14021.57675	3964.52765	409.426158	107190	7047	284517	1458	0	90	102654	85329	21213	5256	0	392121	11331	174159	82431	621	0	326439	24705	154188	20754	1602	0	146466		17239.47693	857
G-12	3483	92.616304	1057590	1139996.912	1.417995925	1357.363636	3177.388395	322.448276	4059.810888	769.766793	635.74042	128133	22833	513450	2556	13266	9	193959	91341	3564	1710	0	155826	51003	60120	102186	2061	117	294021	130905	103698	51804	3024	1170	39429	1707.443144	13082.80555	2729
G-13	1833	99.527301	1388448	1680429.931	1.348790638	1079.181818	4983.742702	534.362573	2180.407258	3470.013546	394.823146	83664	9810	187002	23184	3708	9	344052	126747	3447	3114	405	50598	104418	149706	119754	13104	5238	75294	343863	234225	81378	23670	2520	8883	11598.58928	4730.77837	1269
G-3	1697	58.731706	1423683	614356.9067	1.3957085	99	1170.121798	359.958866	7790.925614	3921.032821	1205.105518	47502	9837	338679	3672	0	81	62883	297684	32121	26280	0	222741	9117	122265	98856	6066	0	84555	29655	341550	78336	6669	9	158598	3481.68185	11937.97008	1211
G-4	2969	79.700067	1363590	1071075.825	1.452084968	27	1474.822884	237.036468		4231.826769	390.986538	115200	5139	252279	10503	0	0	170028	243486	9927	15264	0	0	35154	348363	90657	23265	36	0	145764	389880	66294	26685	126	0	7762.775209	19512.57851	1520
G-5	7418	17.747272	904005	121568.4552	1.386847669	24.440721	1313.829893	573.964026	10210.88214	1675.130214	445.680495	262854	12330	519714	10269	108	54	221706	151776	17802	8109	405	64368	30744	97191	104301	18477	261	53298	74142	157563	85779	16884	297	53586	5257.750421	17424.36304	4756
G-6	7622	24.098219	745632	130963.5588	1.318820253	1579.201544	637.65016	984.50796	1129.775968	1933.000823	475.42197	247680	67653	586404	31383	29133	0	194085	146556	11853	14121	10395	11304	21204	136656	78399	12438	14013	2619	67023	223749	42678	7074	4725	828	1182.82396	10721.39344	6642
G-7	3412	47.878908	779544	305788.0758	1.370035599	43.94618	3158.549363	547.534186	2886.397817	2236.35986	934.767234	125145	238995	593289	4446	594	0	135306	146097	20997	12096	27	49608	9513	129330	70362	3186	0	17856	48186	231723	44442	3267	9	963		22001.49471	2890
G-8	7970	92.058145	941724	1077878.665	1.355158672		2497.087721	1151.165065	3073.2296	3540.254527	428.892398	232641	22401	414765	63540	0	0	273213	234585	6417	36972	0	549	35028	183294	106929	18396	0	5382	128340	113742	92835	22689	0	3015	1542.828366	5295.990709	6810
G-9	1650	96.699571	1663020	1688234	1.330656356		3668.358383	33.255039	5851.385201	3619.821845	586.549681	69876	15777	114993	0	0	18	79227	500292	50805	0	0	355986	4104	289881	49014	459	0	109854	22536	93726	23409	2151	0	114561	2884.088133	19945.78485	384
H-10	7473	52.523927	988344	395430.9956	1.34950561	369	2775.183658	377.452562	3943.210466	2713.691653	339.437687	281412	13410	388188	17199	0	9	293220	298719	7812	15921	0	45243	33894	109143	105858	16020	0	57213	105867	63819	49113	10368	0	70569	578.156674	24975.17061	4002
H-11	9182	80.128761	778617	778076.0837	1.316031005		3373.312909	1414.952379		1072.003386	264.981554	328716	5211	448047	19863	0	0	411624	87840	7650	19359	0	0	59229	44343	157950	17208	0	0	216315	93672	64413	18693	0	0	1666.39204	23456.91097	2502
H-12	8958	38.093172	543249	146066.8216	1.189795778	1319	787.190835	546.146079		484.587849	591.51219	286542	38097	811062	28449	8316	0	211653	92781	4023	4068	180	0	28458	80856	89316	10728	2124	0	92700	119268	39717	8442	819	0	3979.414257	25628.6308	6351
H-13	7522	51.244829	591867	266482.7751	1.229147427	113.210526	709.155071	1283.817555	9	503.577006	859.896774	192303	51534	784539	46944	1962	0	180261	54450	3942	18684	0	0	56961	66114	113670	26649	27	0	176346	92538	81009	28269	45	9	3132.081916	26053.17956	6113
H-4	7764	20.136526	507834	56920.22256	1.140248922	46.8	991.648416	1462.791802		693.007717	634.18841	260505	44442	814149	53280	369	0	163638	90648	9351	45603	9	0	26613	73755	99099	23382	72	0	104652	102951	60030	21051	18	0	797.477625	18906.59627	6557
H-5	6182	84.90818	1159389	1034624.436	1.417598581	18.387265	1278.647705	379.560722		3128.112103	231.334276	227754	15705	311886	20268	396	0	204615	324963	2619	18576	0	0	45927	212661	73152	9774	9	0	140625	302481	52542	12654	9	0	3206.908751	29119.54803	5539
H-6	11230	17.601092	366291	35861.87058	1.039798685	1001.749717	373.385797	611.421522		302.886353	788.391055	258246	42030	969624	32283	27720	0	125082	40581	6975	9144	171	0	26235	54198	99747	13662	1314	0	85266	93708	73746	9918	3852	0	2118.305648	14249.52492	7523
H-7	1333	58.074271	599652	272921.867	1.186665242	485.406244	562.869728	264.791945	18	625.619764	3036.332456	41220	103446	1056510	432	25533	0	25515	124119	18765	1890	333	0	4014	195156	86445	4437	2475	0	9162	120096	34704	9144	2250	18	1767.022908	29946.45644	837
H-8	10253	67.185426	710352	500663.2052	1.277429321		3289.260711	2670.593569		2491.773289	444.136083	344142	18441	521100	19701	0	0	305154	144504	5895	35352	0	0	34722	73503	136557	14058	0	0	121131	88884	117099	16308	0	0	956.53567	12512.06349	8383
H-9	4217	91.280923	1349550	1285264.688	1.498151743	19.285714	1479.087231	101.95127	21734.28915	1428.185918	471.502735	127422	18108	313272	4437	0	36	136107	122418	16110	126	0	197271	36837	185508	67455	2187	0	275931	76149	132804	52551	4023	27	145908	3243.677996	24862.70565	3008
I-10	8751	50.853371	592767	307130.2008	1.268292969	177.218167	1022.656163	662.900087		257.197367	414.434342	299619	8982	652104	39069	927	0	296892	56205	2178	36828	0	0	58302	33705	108855	12447	27	0	219393	41418	92718	18279	630	0	352.035456	24600.6973	5846
I-11	10953	69.456543	723015	545382.7406	1.33021734	22.5	4993.516226	1006.001698		255.5519	207.409414	439128	7011	416466	21699	0	0	464526	41562	3222	23697	0	0	42471	32319	113427	12933	0	0	207972	54711	59148	11772	0	0	1413.122709	22649.91116	6469
I-12	8823	49.964561	833940	329756.7096	1.286730054	297	3357.292967	1226.629831		3653.712156	259.282325	337905	30681	415242	25992	720	0	400392	210438	5094	21735	18	0	33084	75546	120249	17037	117	0	158805	89901	41004	12798	324	0	2545.758763	17457.24547	5009
I-13	5878	43.723374	1078731	490540.9083	1.362484573	384.3	2642.226504	470.348192		3171.950912	332.088228	211437	10854	347157	16884	702	0	312948	368244	4302	11493	9	0	62577	113328	124614	6048	711	0	254439	74349	59544	6417	2322	0	1719.384671	26676.00807	4258
I-3	9459	29.820017	572499	100914.6783	1.199945515	16.5	625.745421	1749.102004		679.024144	523.694722	294768	20304	775053	26424	0	0	175608	48465	12600	46143	0	0	22329	71676	121662	39438	0	0	75375	167328	60705	27810	0	0	4277.421035	20810.6712	5058
I-4	8880	45.508749	910701	292026.6076	1.322975948	9	1136.547643	1234.322757		2900.254416	313.185082	294273	24948	474723	26505	9	0	165069	272457	3843	13527	0	0	34326	141462	70488	21897	0	0	114201	256770	44757	34011	0	0	6201.562618	23647.84349	6327
I-5	7582	53.180174	691209	309944.4052	1.271067734	160.2	2188.867862	1194.417833		768.257974	573.828641	217764	7668	646677	78093	720	0	200583	77562	12042	52722	0	0	56484	35064	120159	23409	9	0	256365	68418	108972	29070	72	0	4383.358316	9500.876902	3821
I-6	737	41.384507	292968	84434.72824	0.830677617	51.26087	285.273602	9.75		310.578697	17014.74777	12348	98244	1443096	0	360	0	7479	43695	10224	0	18	0	1161	53640	59220	36	153	0	5022	107136	39321	81	432	0	3959.838106	14443.88277	457
I-7	805	41.69918	390546	116772.7011	0.948007261	11574	754.262451	624.913043	1182.272727	441.900079	5856.752079	33309	131535	1253511	4725	11304	0	10503	121725	10026	2709	18	4509	1017	108549	59391	3699	54	8019	5139	126036	65871	3240	198	477	1378.561769	28285.96195	924
I-8	11271	41.506535	667755	188946.4343	1.243170842	9	2960.917155	1478.074585	747.013848	1440.086651	322.279998	384678	16155	546813	32931	0	18	298800	104382	10998	50382	0	32571	42210	88911	108927	16470	0	3483	106929	67896	71109	9594	0	1278	5100.451785	8145.62948	8494
I-9	2835	77.938857	1465290	1017477.884	1.434479861	14.785714	1378.263345	285.63752	3682.729075	6544.385208	810.823652	93636	26658	250938	7317	0	54	97146	402354	21870	7947	0	157446	10944	263187	180396	3645	0	122625	41292	90207	43101	3492	0	104886	4689.355275	18570.51285	2111
J-10	6938	51.42049	855999	354427.0358	1.446679714	653.358273	737.657415	124.776913	28265.93766	908.988209	644.53591	200223	23373	622953	9585	4014	0	179415	165924	5373	252	0	2232	37422	137943	91584	5346	396	15480	99306	154341	68841	8982	2691	12150	1610.450877	24078.32516	6022
J-11	9925	66.393908	798687	538325.9223	1.322121714	167.54775	2196.784077	1892.256585		1221.749415	291.27404	307863	27297	451629	29025	81	0	357111	128034	4644	55260	0	0	64206	60840	124362	15858	54	0	201024	79065	68850	17199	288	0	1459.497955	25461.97459	7341
J-12	9639	83.191592	821826	853514.5599	1.351330235	1324.296134	2029.269546	1342.168043		1133.882565	331.503166	278460	9774	473175	9621	432	0	357498	166014	6804	16533	27	0	56745	68517	189180	8928	333	0	151560	119601	63819	11502	522	0	1622.831285	16050.00212	5469
J-13	5103	84.157747	1236888	1081401.762	1.337711961	33.75	2573.204691	247.900793	833.552967	3416.25306	305.964564	164754	22662	288540	7623	0	0	277380	449577	18225	33282	0	31842	34578	230886	118395	9342	18	36153	98217	112482	33282	12276	0	6714	1289.549174	9904.479832	2769
J-14	2401	98.86586	1469970	1649836.662	1.33547033	261.81317	3706.414795	339.896497	30690.68513	10518.43253	270.829733	96372	40977	153432	21996	99	0	195651	633276	1269	20592	45	35343	29187	306720	71703	13086	252	16425	116136	159597	39546	19926	270	6966	2810.59891	14103.68076	1454
J-4	4884	70.000134	1122444	679797.3052	1.381783995	50.513236	896.366609	398.475519	3621.945986	2175.894606	427.345237	195426	15957	428103	18297	504	0	110628	122580	10242	5616	0	79830	12006	96642	75933	6291	18	159480	49986	442062	31779	4491	441	110232	5849.534427	27748.99257	3816
J-5	10056	24.635033	685125	97220.87865	1.22184555		497.040455	3034.894805		2023.15714	467.13447	288963	15309	640350	62028	0	0	146025	94833	2340	61200	0	0	34254	75789	73665	39105	0	0	140211	205218	76302	43902	0	0	3876.68971	19922.58602	7881
J-6	6963	33.971645	596754	145995.8363	1.228457737	248.481657	805.081755	1248.437619	1079.4375	1120.440072	1413.391959	168255	105660	825192	37719	9936	0	119817	106902	50238	4815	63	3114	16533	101943	86463	12771	387	2187	62703	134217	57573	12132	612	11952	2552.495234	12104.37351	5723
J-7	0	33.181807	216909	50585.25517	0.69614335	17.940224	289.5	416.11156		314.771723	22068.50803	1017	110772	1524924	8271	0	0	702	21123	7353	0	0	0	585	33858	50931	234	0	0	1170	72936	48339	648	0	0	1560.802273	19576.11267	0
J-8	7335	23.475255	309240	44412.66191	0.950636411	9225	518.619264	899.1297		283.361012	1067.46275	222138	46368	1140327	16956	16290	0	90711	30123	22023	5841	369	0	16623	43848	89559	6183	1035	0	50742	83988	59436	6894	756	0	7283.028039	15337.43844	3791
J-9	6668	48.5728	1041786	394459.5508	1.426866797	141	970.355946	579.561886	2824.354788	2233.603509	645.330227	165780	12609	539568	10179	0	63	131643	305370	13338	19620	0	23490	28647	185940	90558	11061	0	53082	84123	143136	63090	14949	0	54090	4399.110691	15954.00101	4945
K-10	5583	53.351873	1084734	417409.8028	1.397655482		1989.223028	1083.099936	4442.280615	3221.428447	470.910178	195822	14760	409833	13968	0	18	216576	279783	32193	22266	0	74421	24048	113877	143019	12375	0	43686	78489	192510	58473	9846	0	40419		22512.64314	2651
K-11	9325	49.914237	897102	397127.8358	1.364652276	1151.968942	2102.189401	1029.814109		1335.350742	300.304497	254295	19647	420012	36666	1260	0	325026	189792	8451	45045	9	0	52137	105192	152199	24003	513	0	93717	194238	46971	14769	81	0	977.788513	21032.59465	5283
K-12	6773	33.971405	465273	118966.6909	1.118402776	11680.76598	2164.473118	880.823495		482.13843	971.295492	163215	35199	941742	56979	6210	0	175860	78291	16074	11403	45	0	26604	71766	148104	21465	1755	0	54621	100629	69363	14553	4095	0	2550.589351	14572.32284	4744
K-13	3916	93.631203	1308510	1364556.02	1.408327675		1555.034158	942.972706	3406.628145	3046.341363	416.359166	88695	20052	268038	71091	0	54	130104	293094	9648	10980	0	203976	15723	184176	95733	16218	0	154161	44460	216405	58401	28089	0	72009	5766.749603	6874.752364	2194
K-14	157	61.02049	850923	415334.0118	1.25533378	972	3254.731353	17.594524	7874.896973	3558.854865	7043.826177	10269	9630	978759	9	414	27	39051	104913	33885	0	144	151443	14490	139671	83538	657	711	81117	46359	114984	134901	450	666	50445	29.369052	11127.39052	119
K-4	2626	58.528365	1003716	516292.5288	1.397502423	1081.004634	584.213612	117.053893	144.87474	3476.402314	1173.351459	77436	123435	558144	2673	50931	9	44676	452988	14463	6057	1206	1494	8559	136044	56682	2790	8271	13653	19818	296784	24624	4167	15984	630	6008.688861	28139.75263	2015
K-5	9898	28.980137	521199	92886.65259	1.082439035	2997	430.116687	741.299611	226.8837	829.276511	1382.970173	161721	49968	969795	38835	2772	0	71181	102762	8262	16866	0	9	13131	95922	92286	14922	0	459	44856	211662	86463	18522	225	0	6155.056522	17484.84001	8058
K-6	6464	18.783459	358767	33074.7493	1.015667562	188.218484	408.976815	1224.165353		241.330382	5002.071984	108540	66123	1185183	18108	20943	0	21600	51948	15660	9378	72	0	4680	69921	84213	5850	774	0	20817	118818	70146	4680	1881	0	6298.364868	10131.24714	2553
K-7	2438	25.451017	383670	54845.25999	0.99123975	73.143593	371.737339	1859.999648		376.281873	3542.38882	54027	190683	1133667	32409	9783	0	37458	41130	7677	8100	0	0	3114	42840	60372	11358	180	0	13959	92898	61569	9171	423	0	2614.479712	22410.12534	994
K-8	10290	51.511489	753489	306209.8733	1.297608003	399	1375.858755	1108.689752		1495.70314	378.614688	297315	37251	558396	27369	1116	0	208719	211671	3672	24840	0	0	48645	99576	97686	17910	0	0	136683	126000	72081	19863	81	0	1705.836487	7788.349503	7245
K-9	3061	97.541468	1639899	1680001.217	1.509927372	103.5	396.936441	1408.592862	11035.70584	3545.212795	478.674238	52632	6741	173313	7749	225	72	54459	253476	4032	24237	0	182511	22284	105345	43569	13707	45	272448	49608	179388	37386	13473	99	338130	1342.015445	13368.89354	2779
L-10	5489	63.633403	1292823	717609.5012	1.501088505	41.713725	2158.397495	631.530006	50718.72818	3340.826014	406.983034	135081	33003	271926	13725	756	0	201339	303651	13086	8874	0	21105	51750	174582	81594	9234	135	45108	103725	243855	50076	12195	441	125748	6464.217088	9349.271324	4623
L-11	3399	55.470822	1309851	546688.6504	1.432081253	9.186557	3396.344827	683.723294	47927.94334	5579.943206	676.055299	81828	25344	340776	25578	0	9	134298	307710	13140	13599	0	22167	33426	113661	111051	17469	0	97263	48915	246177	57546	20943	0	256329	6465.359385	14458.00309	2180
L-12	4412	68.76654	1117026	716335.1521	1.388396297	13.5	4019.858334	195.901463		4080.289316	433.396966	158382	16650	397917	8631	0	0	181989	239580	7101	15912	0	0	45945	188442	129681	14814	0	0	95805	412020	69435	11808	9	0	2751.489998	26043.6911	2265
L-13	10749	22.275044	736569	148180.1404	1.31579103	660	3660.567699	1699.374524		1043.182561	385.088888	264186	30564	490581	61335	1197	0	300537	82683	14418	36378	1035	0	70137	67788	162018	33165	1098	0	133758	140985	86301	18135	630	0	1445.941886	25043.32117	7117
L-14	7953	49.240747	749187	428165.107	1.341876423	116.352861	2108.239694	1267.479114		890.737041	565.056177	225837	67626	527409	30420	468	0	253053	128340	28431	21438	216	0	37917	99441	184590	26172	567	0	77913	131679	130599	13518	693	0	2018.618824	26127.46433	5199
L-5	9003	16.144906	659313	79052.80508	1.288637999	8465.684834	260.562807	1665.572507		1021.046236	1189.08626	186642	75393	725706	49896	48609	0	78246	189216	11835	21186	7542	0	16470	123480	68652	22446	38286	0	42588	129087	45612	21456	7155	0	5109.496736	17392.1608	8626
L-6	4586	45.794894	456012	150603.6664	1.078956809	413.073988	663.183591	1497.269325		663.464915	2433.976836	93492	117612	1008900	88758	5697	0	44253	75411	10413	10107	36	0	8226	74853	83961	17883	216	0	18306	176553	64764	28566	765	0	5581.846209	20940.70005	3185
L-7	9535	23.92453	475803	59102.60058	1.158418262	425.745282	360.069126	920.814186		253.860767	1961.034683	147348	58176	1010619	24282	28143	0	42507	107424	16353	13464	621	0	9270	106245	102006	11520	3123	0	30825	81387	62478	4095	2925	0	915.622963	31593.43079	6833
L-8	15426	24.497036	430191	64449.40011	1.075546388		505.860308	831.126679		697.133549	574.227915	316935	16803	869427	32400	0	0	166122	48276	6678	8559	0	0	50805	39213	98244	12348	0	0	138942	65889	104796	22914	0	0	2679.400723	28484.53461	9613
L-9	14873	11.907727	500391	31316.65555	1.129838866	18	1091.4096	1196.703627		974.843648	457.985948	353817	12483	777105	34398	0	0	199260	58581	5643	4257	0	0	62091	43407	87120	9531	0	0	200808	51345	85752	11619	0	0	3266.912051	17110.77948	11245
M-10	8090	66.837945	992511	606878.2034	1.410085107	1350.340213	864.53488	622.015182		1681.977654	626.186378	144918	26433	472158	42075	10143	0	107874	228942	5427	1332	63	0	60876	159111	98865	18720	2187	0	158202	287937	102222	28674	3861	0	1887.941836	13674.63644	5121
M-11	5013	62.901299	1273545	640674.1938	1.469592127	59.807692	965.309754	193.572657	744.878942	4747.067692	491.560996	130626	23715	353637	5238	918	0	121905	409671	4239	6930	0	45	32184	228240	63423	10413	0	270	80433	401922	44532	10044	351	2637	4209.156262	36020.77479	4115
M-4	15794	6.661617	341415	13706.37962	#NUM!	3073.5	395.745511	1170.626171		437.580678	710.649744	351549	39042	918891	37350	11196	0	135828	67761	5508	3888	117	0	29592	80982	96912	16776	549	0	61092	75681	47223	18162	432	0	6960.696161	29285.40704	13601
M-5	9716	19.993162	288666	31256.30117	0.854486201	283.669527	586.369256	977.556		326.933045	2988.427335	86283	54162	1313109	62874	13653	0	31590	37224	8253	2934	1872	0	10899	58491	70443	8271	891	0	22482	83961	53640	10899	2547	0	12611.97767	23895.47136	3685
M-6	8875	8.488589	165771	8488.854635	0.641321132	975.845708	104.298426	686.230427		161.154368	12315.39371	16785	56412	1501173	37944	70335	0	3762	12915	4491	3051	576	0	1233	26982	44379	4680	1053	0	5940	38313	53055	5076	4014	0	3965.400353	34459.60914	4052
M-7	13500	16.307268	352107	26753.30882	0.963411887	1813.090909	215.732063	867.224893		419.813399	1045.109939	227799	54207	1034766	42651	15435	0	74610	106956	6804	7164	180	0	18333	82278	97785	21240	1053	0	40014	69183	69057	25641	3276	0	2357.257545	26095.6337	12404
M-8	13250	63.30175	728955	442331.224	1.279311605	22514.0856	1697.56302	2267.662946	9	1993.109347	623.589872	273789	36531	585351	38664	6327	0	135585	110205	3348	39465	1971	9	68103	77661	99261	18396	14067	0	187920	167706	99990	26244	207	0	1549.409634	15641.57737	10569
M-9	7080	70.278729	1093239	697054.8165	1.365729176	29.738655	1054.87291	431.988517		2983.554307	427.002323	176553	32499	372114	40671	36	0	196605	410130	4806	20232	0	0	43443	158418	100539	20367	0	0	104589	228735	68175	14499	0	0		29472.55807	6180
N-10	14738	28.32601	543528	127758.0498	1.192798531	1639.454993	798.254733	1066.311136		392.388333	431.70859	291069	25335	679194	47988	6543	0	192951	23724	1791	6399	0	0	84582	37467	118008	12339	342	0	243252	71811	129384	22851	1251	0	1936.690825	23073.37857	8064
N-11	9481	78.236331	865386	751967.7694	1.354963211	1482.458112	1085.237718	593.153669	717.58035	1339.118255	450.516245	226044	10818	506790	24975	18639	0	204264	120240	2475	8523	207	981	62226	132498	113355	13311	2898	4779	240336	156627	103707	19575	7920	3861		18621.08362	7671
N-3	6132	80.866766	1077975	876511.4602	1.400441313	2718	867.228503	698.013785		2709.427746	486.823059	164439	30519	423297	46413	4167	0	180261	127845	7362	7875	234	0	27999	150597	97182	35631	297	0	79317	504900	27576	40599	414	0	1053.124604	25475.32123	4653
N-4	11475	51.743987	614826	246369.2076	1.194967338	1052.146296	421.411244	1125.680089		1251.446145	897.400094	238194	24165	766575	90756	13707	0	107604	75375	6255	32499	135	0	20898	91872	88272	52011	702	0	60894	176877	63207	61515	225	0	4285.766631	22417.57387	9901
N-5	6222	32.818597	624060	146296.625	1.152253353	221.557278	221.738281	286.997131	2550.375	1133.749883	2528.594729	82638	42021	1025100	35100	2304	0	28314	122409	10881	15093	2871	1935	6768	157077	85554	16848	4257	16281	15453	253188	38961	12816	765	990	7762.517659	35414.96805	4308
N-6	9085	11.477714	107460	9159.576036	0.488383015	2024.781008	133.558942	369.893511		141.481437	7251.904193	38871	40743	1658133	13752	29871	0	5976	18162	3222	495	729	0	1359	26028	31491	3573	4554	0	2682	33183	34587	2727	1233	0	9184.248802	24957.24382	4260
N-7	17130	5.866927	198117	6640.021912	0.722523003	2719.310773	133.342177	802.657963		324.557979	2839.698263	81360	46683	1232766	194040	42057	0	18081	23337	3384	9216	36	0	3294	38907	48690	28665	387	0	17730	71109	61173	58932	6381	0	24.296177	33538.47306	8244
N-8	18893	17.245645	338130	42984.51907	0.86707065	1484.940531	200.944991	1320.873611		699.513234	2581.148987	194058	33390	1080072	139905	13761	0	35883	34389	3042	36018	243	0	13491	78039	69390	43038	2475	0	29601	88623	57249	42732	2889	0	1946.043224	25649.61479	15218
N-9	15047	43.420386	692037	213379.0624	1.307980481	846	1112.293903	2902.009361		1673.330628	360.891151	318078	55512	551745	32157	9	0	249012	83232	1575	18423	405	0	91746	70578	91044	12501	1161	0	171720	137115	67977	18135	963	0	1598.187842	23505.50592	8242
O-3	8237	56.082318	918036	384546.2047	1.332109493	1421.513588	426.258362	269.481862		1945.869754	576.469346	203499	20826	566919	33534	23841	0	109296	101079	5211	5130	17928	0	30744	207171	73944	28296	19944	0	50643	415431	32121	30600	243	0	2996.452865	21297.62168	6003
O-4	7494	39.489819	879426	238953.8288	1.325245673	1738	189.81711	345.093983		1739.111418	777.956965	158859	57456	618255	30951	2799	0	68130	246933	13140	12024	2934	0	12303	242001	112833	13464	6750	0	20889	314820	45576	6678	3087	0	3367.181112	25406.46552	4942
O-5	4994	16.848664	537903	39340.40245	1.168204934	105.239669	438.44095	157.011266		703.815276	986.703954	162450	136620	864945	19674	2367	0	52425	124587	15894	1161	2259	0	8262	197856	134604	5517	1953	0	21663	161586	40761	5931	1746	0	4823.804778	24150.1025	4499
O-6	5888	38.680224	481815	111536.8101	1.076601171	1305.6	450.613302	471.303782		703.765097	1794.198779	149013	87057	1019484	23994	18855	0	58284	94338	15426	17091	0	0	7272	142992	113157	14256	432	0	15291	145674	38772	7443	63	0	5620.845376	25909.47873	2131
O-7	13850	19.630703	284724	32053.40424	0.877714163	1502.28125	283.426157	1090.578749		394.50056	1559.01489	253404	37827	1090575	70209	5445	0	84942	32814	12834	8379	306	0	20763	61200	89379	22572	1791	0	55872	56826	64539	27414	1350	0	4211.503469	19577.87293	10442
O-8	14892	72.594801	781623	573093.3256	1.286471362	1008	700.114859	1614.919529		2188.453768	539.914151	210078	90189	543492	85419	1773	0	137808	168291	2862	47007	0	0	44973	95616	79344	53784	0	0	103770	153504	75825	100242	243	0	2448.123532	29182.40423	10372
O-9	17361	15.924107	542421	47655.80233	1.17676661	175.5	1209.593384	1122.683881		916.617451	479.195675	338409	38223	726642	15120	828	0	191736	66114	3978	11718	0	0	61452	45837	112842	7137	90	0	180315	81657	89154	19908	90	0		29150.57695	13630
P-4	9998	32.949267	760230	180519.8226	1.246605315	140.464286	297.739784	351.542037		1862.205718	418.547178	265023	26001	682416	19908	3573	0	133191	195084	8631	3105	72	0	20853	170289	82314	9648	252	0	66438	265662	34002	9873	36	0	1552.268979	18659.72978	4996
P-5	4355	41.891919	663201	169473.4612	1.216606839	307.134745	602.500519	228.689965	2015.50725	1047.985622	1368.283735	125604	71001	876843	8541	6894	0	105615	124092	10854	6066	3420	0	23040	260415	107343	7785	8001	1791	24219	161154	38196	6264	252	216	3360.135853	13237.25789	3085
P-6	3998	40.060721	683874	168629.8425	1.224513797	15.164241	257.646575	445.033194		1463.024113	998.942441	77409	355095	639162	38052	0	0	33597	184581	9711	30465	0	0	10548	257571	70407	22707	0	0	11034	184167	23922	12573	0	0	4459.919066	22192.20591	3532
P-7	4411	12.023815	359325	23856.64535	0.934761287	765.176471	411.069503	1110.169403		603.089258	1992.375945	136044	84204	1106883	53244	33849	0	40698	79857	11421	33885	171	0	4086	98541	107145	33147	1368	0	14679	82197	55935	14832	3636	0	3376.575872	26546.55563	2869
P-8	14537	36.583846	462654	106341.935	1.044922762	403.714286	356.762527	536.619621		1265.701549	846.238219	260163	78048	907488	42021	1845	0	118971	79443	6363	1350	531	0	28512	93744	87210	9450	270	0	61164	170973	38268	9468	162	0	1558.864535	31246.30239	10066
Q-7	12106	17.820685	566154	69997.72238	1.143135045	1135.336597	274.402548	731.118507		812.233552	833.330098	240426	28179	883710	25794	2871	0	110484	94842	14319	6840	504	0	22806	121959	119259	16056	3762	0	48906	166347	57915	23544	756	0			10742
